# Supplementary material for: Functional and clinical significance of the RNA m6A methyltransferase complex in breast cancer
Source: NPJ Breast Cancer. 2025 Nov 27;11:147. doi: 10.1038/s41523-025-00861-5 (PMC12722736; doi:10.1038/s41523-025-00861-5)
Supplement: Supplementary file 2 — Supp data 1 [file 41523_2025_861_MOESM2_ESM.xlsx]

## Sheet: siRNA KDs
Significant gene expression= FC ± 1.5 and adjusted p value <0.05.
MCF7 vehicle												MCF7 +E2												MCF7					MDA-MB-231
Upregulated by siMETTL3		downregulated by siMETTL3		Upregulated by siMETTL14		Downregulated by siMETTL14		Upregulated by siCBLL1		downregulated by siCBLL1		Upregulated by METTL3 depletion		Downregulated by METTL3 depletion		Upregulated by METTL14 depletion		Downregulated by METTL14 depletion		Upregulated by siCBLL1		downregulated by siCBLL1		genes upregulated by E2 tx in MCF7 (siSCR veh vs siSCR E2 from siMETTL3 exp)		Upregulated by METTL3 depletion		Downregulated by METTL3 depletion		Upregulated by METTL14 depletion		Downregulated by METTL14 depletion		Upregulated by siCBLL1		downregulated by siCBLL1
ENSG00000267073	AC005256.1	ENSG00000134184	GSTM1	ENSG00000147041	SYTL5	ENSG00000145388	METTL14	ENSG00000169347	GP2	ENSG00000166595	CIAO2B	ENSG00000239223	RPL34P31	ENSG00000144891	AGTR1	ENSG00000274928	KRT89P	ENSG00000145388	METTL14	ENSG00000142185	TRPM2	ENSG00000166845	C18orf54	ENSG00000205420	KRT6A	ENSG00000215182	MUC5AC	ENSG00000170373	CST1	ENSG00000138061	CYP1B1	ENSG00000145388	METTL14	ENSG00000247157	LINC01252	ENSG00000269951	AC090181.2
ENSG00000179477	ALOX12B	ENSG00000116014	KISS1R			ENSG00000140465	CYP1A1	ENSG00000237379	CBX1P3	ENSG00000128274	A4GALT	ENSG00000244593	AC025062.1	ENSG00000279386	AC021106.3	ENSG00000104490	NCALD	ENSG00000140465	CYP1A1	ENSG00000109819	PPARGC1A	ENSG00000145569	OTULINL	ENSG00000136574	GATA4	ENSG00000135114	OASL	ENSG00000099194	SCD	ENSG00000215182	MUC5AC	ENSG00000186480	INSIG1	ENSG00000182050	MGAT4C	ENSG00000261353	#N/A
ENSG00000101336	HCK	ENSG00000271824	SMIM32			ENSG00000073712	FERMT2	ENSG00000260743		ENSG00000179085	DPM3	ENSG00000229413	AC018638.1	ENSG00000002587	HS3ST1	ENSG00000153246	PLA2R1	ENSG00000184845	DRD1	ENSG00000113492	AGXT2	ENSG00000115194	SLC30A3	ENSG00000136573	BLK	ENSG00000168874	ATOH8	ENSG00000181634	TNFSF15	ENSG00000167772	ANGPTL4	ENSG00000169174	PCSK9	ENSG00000163435	ELF3	ENSG00000273384	AL137796.1
ENSG00000160801	PTH1R	ENSG00000134013	LOXL2			ENSG00000184254	ALDH1A3	ENSG00000148483	TMEM236	ENSG00000178726	THBD	ENSG00000113140	SPARC	ENSG00000198739	LRRTM3	ENSG00000102934	PLLP	ENSG00000163220	S100A9	ENSG00000277048	#N/A	ENSG00000147883	CDKN2B	ENSG00000143556	S100A7	ENSG00000280208	GGT4P	ENSG00000107159	CA9	ENSG00000135114	OASL	ENSG00000099194	SCD	ENSG00000146021	KLHL3	ENSG00000270127	AC027020.2
ENSG00000171557	FGG	ENSG00000085741	WNT11					ENSG00000224745	#N/A	ENSG00000121454	LHX4	ENSG00000278267	MIR6859-1	ENSG00000235343	LINC01665	ENSG00000119508	NR4A3	ENSG00000145824	CXCL14	ENSG00000272316	#N/A	ENSG00000151715	TMEM45B	ENSG00000239899	RN7SL674P	ENSG00000124491	F13A1	ENSG00000260832	AC125793.1	ENSG00000140465	CYP1A1	ENSG00000170006	TMEM154	ENSG00000231574	LINC02015	ENSG00000266709	AC005224.4
ENSG00000172482	AGXT	ENSG00000082482	KCNK2					ENSG00000238178	MAGEB17-AS1	ENSG00000228288	PCAT6	ENSG00000101460	MAP1LC3A	ENSG00000168843	FSTL5	ENSG00000054277	OPN3	ENSG00000171631	P2RY6	ENSG00000070886	EPHA8	ENSG00000136943	CTSV	ENSG00000185479	KRT6B	ENSG00000099812	MISP	ENSG00000131737	KRT34	ENSG00000180730	SHISA2	ENSG00000112972	HMGCS1	ENSG00000253873	PCDHGA11	ENSG00000241280	AC106712.1
ENSG00000197506	SLC28A3	ENSG00000164176	EDIL3					ENSG00000135248	GARIN1B	ENSG00000109321	AREG	ENSG00000179776	CDH5	ENSG00000152953	STK32B	ENSG00000112964	GHR	ENSG00000163873	GRIK3	ENSG00000255471	PRSS23-AS1	ENSG00000176533	GNG7	ENSG00000147256	ARHGAP36	ENSG00000140465	CYP1A1	ENSG00000163823	CCR1	ENSG00000082126	MPP4	ENSG00000174669	SLC29A2	ENSG00000106541	AGR2	ENSG00000272084	AL137127.1
ENSG00000263639	MSMB	ENSG00000116701	NCF2					ENSG00000166819	PLIN1	ENSG00000271303	SRXN1	ENSG00000129538	RNASE1	ENSG00000233725	NRAD1	ENSG00000138356	AOX1	ENSG00000138271	GPR87	ENSG00000241170	RPL31P46	ENSG00000166173	LARP6	ENSG00000124491	F13A1	ENSG00000119922	IFIT2	ENSG00000101441	CST4	ENSG00000117318	ID3	ENSG00000170373	CST1	ENSG00000006210	CX3CL1	ENSG00000184492	FOXD4L1
ENSG00000169347	GP2	ENSG00000163209	SPRR3					ENSG00000168329	CX3CR1	ENSG00000105255	FSD1	ENSG00000196337	CGB7	ENSG00000198223	CSF2RA	ENSG00000129595	EPB41L4A	ENSG00000073282	TP63	ENSG00000255277	ABCC6P2	ENSG00000166997	CNPY4	ENSG00000179477	ALOX12B	ENSG00000167772	ANGPTL4	ENSG00000173930	SLCO4C1	ENSG00000233476	EEF1A1P6	ENSG00000121903	ZSCAN20	ENSG00000154162	CDH12	ENSG00000170122	FOXD4
ENSG00000186007	LEMD1	ENSG00000171431	KRT20					ENSG00000260615	RPL23AP97	ENSG00000257167	TMPO-AS1	ENSG00000264219	#N/A	ENSG00000226525	RPS7P10	ENSG00000278828	HIST1H3H	ENSG00000179456	ZBTB18	ENSG00000227038	GTF2IP7	ENSG00000259877	ZNF778-DT	ENSG00000082175	PGR	ENSG00000138061	CYP1B1	ENSG00000116183	PAPPA2	ENSG00000118777	ABCG2	ENSG00000272405	AL365181.3	ENSG00000073737	DHRS9	ENSG00000105879	CBLL1
ENSG00000089041	P2RX7	ENSG00000148948	LRRC4C					ENSG00000156206	CFAP161	ENSG00000165548	TMEM63C	ENSG00000174992	ZG16	ENSG00000022267	FHL1	ENSG00000185482	STAC3	ENSG00000130600	H19	ENSG00000172349	IL16	ENSG00000277534		ENSG00000198488	B3GNT6	ENSG00000103196	CRISPLD2	ENSG00000275180	AC048341.2	ENSG00000166592	RRAD	ENSG00000052802	MSMO1	ENSG00000205403	CFI	ENSG00000212724	KRTAP2-3
ENSG00000145936	KCNMB1	ENSG00000073150	PANX2					ENSG00000113492	AGXT2	ENSG00000164674	SYTL3	ENSG00000129295	LRRC6	ENSG00000178235	SLITRK1	ENSG00000180769	WDFY3-AS2	ENSG00000137573	SULF1	ENSG00000225234	TRAPPC12-AS1	ENSG00000189334	S100A14	ENSG00000147255	IGSF1	ENSG00000185745	IFIT1	ENSG00000169174	PCSK9	ENSG00000165272	AQP3	ENSG00000143554	SLC27A3	ENSG00000169213	RAB3B	ENSG00000259408	AC010809.2
ENSG00000163220	S100A9	ENSG00000151012	SLC7A11					ENSG00000122735	DNAI1	ENSG00000261150	EPPK1	ENSG00000007306	CEACAM7	ENSG00000253882	AC099548.2	ENSG00000139289	PHLDA1	ENSG00000261578	AP003119.3	ENSG00000233487	RPSAP69	ENSG00000250899		ENSG00000101336	HCK	ENSG00000162078	ZG16B	ENSG00000204252	HLA-DOA	ENSG00000119922	IFIT2	ENSG00000235501	AC105942.1	ENSG00000170369	CST2	ENSG00000276931	AC009041.4
ENSG00000256870	SLC5A8	ENSG00000138829	FBN2					ENSG00000146021	KLHL3	ENSG00000162496	DHRS3	ENSG00000142549	IGLON5	ENSG00000205038	PKHD1L1	ENSG00000230836	LINC01293	ENSG00000187134	AKR1C1	ENSG00000247157	LINC01252	ENSG00000011332	DPF1	ENSG00000197888	UGT2B17	ENSG00000166592	RRAD	ENSG00000170006	TMEM154	ENSG00000278619	MRM1	ENSG00000225855	RUSC1-AS1	ENSG00000255282	WTAPP1	ENSG00000248213	CICP16
ENSG00000272636	DOC2B	ENSG00000185686	PRAME					ENSG00000261051		ENSG00000211448	DIO2	ENSG00000231672	DIRC3	ENSG00000185532	PRKG1			ENSG00000198959	TGM2	ENSG00000270441	LAMB2P1	ENSG00000082482	KCNK2	ENSG00000261026	AC105046.1	ENSG00000173227	SYT12	ENSG00000118971	CCND2	ENSG00000180385	EMC3-AS1	ENSG00000073712	FERMT2	ENSG00000248388	AC093801.1	ENSG00000251654	AC099499.1
ENSG00000232871	SEC1P	ENSG00000219438	TAFA5					ENSG00000133063	CHIT1	ENSG00000182648	RNF32-DT	ENSG00000234230	ZFX-AS1	ENSG00000165566	AMER2			ENSG00000104081	BMF	ENSG00000121236	TRIM6	ENSG00000272686	WASL-DT	ENSG00000254774	#N/A	ENSG00000117318	ID3	ENSG00000249743	AC116345.1	ENSG00000104154	SLC30A4	ENSG00000169710	FASN	ENSG00000163071	SPATA18	ENSG00000268670	AC016586.1
ENSG00000236682	MAP3K2-DT	ENSG00000152558	TMEM123					ENSG00000172349	IL16	ENSG00000113763	UNC5A	ENSG00000006606	CCL26	ENSG00000273004	AL078644.2			ENSG00000205420	KRT6A	ENSG00000149596	JPH2	ENSG00000257122	RRN3P3	ENSG00000170465	KRT6C	ENSG00000169962	TAS1R3	ENSG00000186480	INSIG1	ENSG00000148344	PTGES	ENSG00000136167	LCP1	ENSG00000215182	MUC5AC	ENSG00000212232	SNORD17
ENSG00000173262	SLC2A14	ENSG00000235343	LINC01665					ENSG00000231443	PPP4R2P2	ENSG00000174945	AMZ1	ENSG00000128713	HOXD11	ENSG00000254732	AP001931.1			ENSG00000175874	CREG2	ENSG00000261026		ENSG00000170382	LRRN2	ENSG00000255518	#N/A	ENSG00000130477	UNC13A	ENSG00000248213	CICP16			ENSG00000160602	NEK8	ENSG00000104951	IL4I1	ENSG00000263013	#N/A
ENSG00000130600	H19	ENSG00000138798	EGF					ENSG00000102387	TAF7L	ENSG00000042493	CAPG	ENSG00000172482	AGXT	ENSG00000251385	MTCYBP16			ENSG00000165029	ABCA1	ENSG00000121966	CXCR4	ENSG00000273230		ENSG00000196208	GREB1	ENSG00000198576	ARC	ENSG00000152558	TMEM123			ENSG00000134824	FADS2	ENSG00000260743	AC007823.1	ENSG00000230797	YY2
ENSG00000143546	S100A8	ENSG00000185303	SFTPA2					ENSG00000246982	BRPF3-AS1	ENSG00000111199	TRPV4	ENSG00000186526	CYP4F8	ENSG00000131831	RAI2			ENSG00000254416	AP000924.1	ENSG00000281383		ENSG00000171155	C1GALT1C1	ENSG00000196620	UGT2B15	ENSG00000185436	IFNLR1	ENSG00000128165	ADM2			ENSG00000109107	ALDOC	ENSG00000153283	CD96	ENSG00000280187	AC022107.1
ENSG00000139445	FOXN4	ENSG00000071575	TRIB2					ENSG00000059804	SLC2A3	ENSG00000140406	TLNRD1	ENSG00000170477	KRT4	ENSG00000079393	DUSP13			ENSG00000184254	ALDH1A3	ENSG00000165995	CACNB2	ENSG00000111319	SCNN1A	ENSG00000167757	KLK11	ENSG00000273760	AC245041.1	ENSG00000233355	CHRM3-AS2			ENSG00000087884	AAMDC	ENSG00000173253	DMRT2	ENSG00000267216	AC020915.1
ENSG00000111405	ENDOU	ENSG00000078369	GNB1					ENSG00000115474	KCNJ13	ENSG00000176014	TUBB6	ENSG00000224326	AL136234.1	ENSG00000104755	ADAM2			ENSG00000073150	PANX2	ENSG00000196136	SERPINA3	ENSG00000111850	SMIM8	ENSG00000249993	BFSP2-AS1	ENSG00000162383	SLC1A7	ENSG00000237013	LINC01812			ENSG00000188747	NOXA1	ENSG00000168032	ENTPD3	ENSG00000271020	#N/A
ENSG00000094755	GABRP	ENSG00000107105	ELAVL2					ENSG00000230069	LRRC37A15P	ENSG00000215447	#N/A	ENSG00000122584	NXPH1	ENSG00000152558	TMEM123			ENSG00000153294	ADGRF4	ENSG00000169330	MINAR1	ENSG00000179743	SPEN-AS1	ENSG00000164128	NPY1R	ENSG00000187229	AC100800.1	ENSG00000235823	OLMALINC			ENSG00000079459	FDFT1	ENSG00000175728	C11orf44	ENSG00000258938	AL162311.3
ENSG00000164520	RAET1E	ENSG00000116774	OLFML3					ENSG00000198580		ENSG00000180448	ARHGAP45	ENSG00000185640	KRT79	ENSG00000250602	AC093535.1			ENSG00000116990	MYCL	ENSG00000103740	ACSBG1	ENSG00000064205	CCN5	ENSG00000188176	SMTNL2	ENSG00000147614	ATP6V0D2	ENSG00000236098	AC097059.2			ENSG00000165698	SPACA9	ENSG00000103154	NECAB2	ENSG00000263235	AC006111.2
ENSG00000100739	BDKRB1	ENSG00000152377	SPOCK1					ENSG00000173262	SLC2A14	ENSG00000130489	#N/A	ENSG00000263400	TMEM220-AS1	ENSG00000170396	ZNF804A			ENSG00000125848	FLRT3	ENSG00000116833	NR5A2	ENSG00000138138	ATAD1	ENSG00000152661	GJA1	ENSG00000134198	TSPAN2	ENSG00000204287	HLA-DRA			ENSG00000166575	TMEM135	ENSG00000171931	FBXW10	ENSG00000038427	VCAN
ENSG00000171303	KCNK3	ENSG00000196549	MME					ENSG00000140527	WDR93	ENSG00000241468	ATP5MF	ENSG00000171557	FGG	ENSG00000279636	AL132989.2			ENSG00000116106	EPHA4	ENSG00000270067	#N/A	ENSG00000117472	TSPAN1	ENSG00000230978	LINC00160	ENSG00000151468	CCDC3	ENSG00000277945	AC107308.1			ENSG00000173546	CSPG4	ENSG00000170373	CST1	ENSG00000123901	GPR83
ENSG00000165125	TRPV6	ENSG00000176907	TCIM					ENSG00000247157	LINC01252	ENSG00000198258	UBL5	ENSG00000209042	SNORD12C	ENSG00000104327	CALB1			ENSG00000144824	PHLDB2	ENSG00000242338	BMS1P4	ENSG00000108947	EFNB3	ENSG00000099998	GGT5	ENSG00000118777	ABCG2	ENSG00000259291	ZNF710-AS1			ENSG00000282894	DUX4L33	ENSG00000258952	SALRNA1	ENSG00000260259	LINC02166
ENSG00000059804	SLC2A3	ENSG00000260604	AL590004.3					ENSG00000109819	PPARGC1A	ENSG00000175793	SFN	ENSG00000163220	S100A9	ENSG00000119508	NR4A3			ENSG00000138131	LOXL4	ENSG00000233799	#N/A	ENSG00000142149	HUNK	ENSG00000249346	LINC01016	ENSG00000143878	RHOB	ENSG00000164283	ESM1			ENSG00000134324	LPIN1	ENSG00000171236	LRG1	ENSG00000260032	NORAD
ENSG00000249346	LINC01016	ENSG00000134775	FHOD3					ENSG00000241170	RPL31P46	ENSG00000229043	ZFAND2A-DT	ENSG00000215481	BCRP3	ENSG00000123119	NECAB1			ENSG00000138061	CYP1B1	ENSG00000230069	LRRC37A15P	ENSG00000148200	NR6A1	ENSG00000111341	MGP	ENSG00000166689	PLEKHA7	ENSG00000101187	SLCO4A1			ENSG00000165072	MAMDC2	ENSG00000151702	FLI1	ENSG00000180044	C3orf80
ENSG00000057593	F7	ENSG00000198739	LRRTM3					ENSG00000260196		ENSG00000196544	BORCS6	ENSG00000226017	PRICKLE2-AS3	ENSG00000196632	WNK3			ENSG00000117115	PADI2	ENSG00000248971	KRT8P46	ENSG00000269837	IPO5P1	ENSG00000139269	INHBE	ENSG00000131746	TNS4	ENSG00000272502	AC104958.2			ENSG00000132196	HSD17B7	ENSG00000261327	AC134312.5	ENSG00000214407	LINC02085
ENSG00000188176	SMTNL2	ENSG00000070019	GUCY2C					ENSG00000165995	CACNB2	ENSG00000106211	HSPB1	ENSG00000138653	NDST4	ENSG00000226913	BSN-DT			ENSG00000233901	LINC01503	ENSG00000127863	TNFRSF19	ENSG00000150630	VEGFC	ENSG00000124215	CDH26	ENSG00000163283	ALPP	ENSG00000146281	PM20D2			ENSG00000164211	STARD4	ENSG00000231304	SGO1-AS1	ENSG00000249306	LINC01411
ENSG00000139352	ASCL1	ENSG00000079393	DUSP13					ENSG00000135373	EHF	ENSG00000218416	GPC1-AS1	ENSG00000143546	S100A8	ENSG00000271452	AC005034.6			ENSG00000115641	FHL2	ENSG00000121101	TEX14	ENSG00000203668	CHML	ENSG00000269954	AC022239.1	ENSG00000172794	RAB37	ENSG00000120051	CFAP58			ENSG00000172893	DHCR7	ENSG00000092607	TBX15	ENSG00000236307	EEF1E1P1
ENSG00000261533	#N/A	ENSG00000174640	SLCO2A1					ENSG00000140839	CLEC18B	ENSG00000110492	MDK	ENSG00000210191	MT-TL2	ENSG00000204287	HLA-DRA			ENSG00000162949	CAPN13	ENSG00000237187	NR2F1-AS1	ENSG00000265688	MILIP	ENSG00000263639	MSMB	ENSG00000143858	SYT2	ENSG00000185669	SNAI3			ENSG00000153574	RPIA	ENSG00000134827	TCN1	ENSG00000139133	ALG10
ENSG00000188505	NCCRP1	ENSG00000115295	CLIP4					ENSG00000225234	TRAPPC12-AS1	ENSG00000176533	GNG7	ENSG00000168916	ZNF608	ENSG00000165300	SLITRK5			ENSG00000176046	NUPR1	ENSG00000221963	APOL6	ENSG00000241015	TPM3P9	ENSG00000253125	AC055854.1	ENSG00000183486	MX2	ENSG00000126785	RHOJ			ENSG00000073350	LLGL2	ENSG00000255471	AP001528.2	ENSG00000277945	AC107308.1
ENSG00000112706	IMPG1	ENSG00000197959	DNM3					ENSG00000254966	IGSF22-AS1	ENSG00000223768	LINC00205	ENSG00000277152	AC110048.2	ENSG00000118946	PCDH17			ENSG00000167755	KLK6	ENSG00000118194	TNNT2	ENSG00000211451	GNRHR2	ENSG00000179388	EGR3	ENSG00000265190	ANXA8	ENSG00000105855	ITGB8			ENSG00000009694	TENM1	ENSG00000177294	FBXO39	ENSG00000272463	AL357054.4
ENSG00000259264	#N/A	ENSG00000145824	CXCL14					ENSG00000178075	GRAMD1C	ENSG00000079257	LXN	ENSG00000177875	CCDC184	ENSG00000106688	SLC1A1			ENSG00000153094	BCL2L11	ENSG00000111341	MGP	ENSG00000160233	LRRC3	ENSG00000151224	MAT1A	ENSG00000142347	MYO1F	ENSG00000119514	GALNT12			ENSG00000168209	DDIT4	ENSG00000187045	TMPRSS6	ENSG00000105784	RUNDC3B
ENSG00000160182	TFF1	ENSG00000122786	CALD1					ENSG00000171476	HOPX	ENSG00000140848	CPNE2	ENSG00000251229	AL645924.2	ENSG00000183873	SCN5A			ENSG00000163485	ADORA1	ENSG00000250091	DNAH10OS	ENSG00000188707	ZBED10P	ENSG00000282390	AL392083.1	ENSG00000161921	CXCL16	ENSG00000261468	AC096921.2			ENSG00000104549	SQLE	ENSG00000163993	S100P	ENSG00000142512	SIGLEC10
ENSG00000174992	ZG16	ENSG00000121075	TBX4					ENSG00000246985	SOCS2-AS1	ENSG00000104892	KLC3	ENSG00000189001	SBSN	ENSG00000141314	RHBDL3					ENSG00000157613	CREB3L1	ENSG00000223764	LINC02593	ENSG00000166828	SCNN1G	ENSG00000135604	STX11	ENSG00000078369	GNB1			ENSG00000163359	COL6A3	ENSG00000197046	SIGLEC15	ENSG00000271781	AC026740.1
ENSG00000196427	NBPF4	ENSG00000158258	CLSTN2					ENSG00000261068	#N/A	ENSG00000184226	PCDH9	ENSG00000224721	AC007182.1	ENSG00000164176	EDIL3					ENSG00000006747	SCIN	ENSG00000128872	TMOD2	ENSG00000226777	FAM30A	ENSG00000124216	SNAI1	ENSG00000165819	METTL3			ENSG00000119630	PGF	ENSG00000152154	TMEM178A	ENSG00000228223	HCG11
ENSG00000167711	SERPINF2	ENSG00000109738	GLRB					ENSG00000166979	EVA1C	ENSG00000072195	SPEG	ENSG00000249007	AL691482.4	ENSG00000255366	AC120036.4					ENSG00000273036	CYP4F33P	ENSG00000136235	GPNMB	ENSG00000256686	AC019209.3	ENSG00000171992	SYNPO	ENSG00000272405	AL365181.3			ENSG00000171345	KRT19	ENSG00000198774	RASSF9	ENSG00000132622	HSPA12B
ENSG00000210077	MT-TV	ENSG00000109099	PMP22					ENSG00000135346	CGA	ENSG00000253276	CCDC71L	ENSG00000271447	MMP28	ENSG00000253250	C8orf88					ENSG00000078081	LAMP3	ENSG00000171448	ZBTB26	ENSG00000174827	PDZK1	ENSG00000127533	F2RL3	ENSG00000170369	CST2			ENSG00000198911	SREBF2	ENSG00000081985	IL12RB2	ENSG00000271643	AC112220.2
ENSG00000117983	MUC5B	ENSG00000168843	FSTL5					ENSG00000214708		ENSG00000260766	#N/A	ENSG00000240338	AC009078.2	ENSG00000111799	COL12A1					ENSG00000185261	KIAA0825	ENSG00000120708	TGFBI	ENSG00000109321	AREG	ENSG00000119917	IFIT3	ENSG00000049192	ADAMTS6			ENSG00000139428	MMAB	ENSG00000189001	SBSN	ENSG00000280123	AC023632.6
ENSG00000166825	ANPEP	ENSG00000124749	COL21A1					ENSG00000255471	PRSS23-AS1	ENSG00000187013	LINC02875	ENSG00000172247	C1QTNF4	ENSG00000078369	GNB1					ENSG00000068831	RASGRP2	ENSG00000268858		ENSG00000176659	C20orf197	ENSG00000173110	HSPA6	ENSG00000078018	MAP2			ENSG00000167552	TUBA1A	ENSG00000162383	SLC1A7	ENSG00000183562	AC131971.1
ENSG00000196668	LINC00173	ENSG00000233251	AC007743.1					ENSG00000183091	NEB	ENSG00000245532	NEAT1	ENSG00000070729	CNGB1	ENSG00000100181	TPTEP1					ENSG00000100842	EFS	ENSG00000126882	FAM78A	ENSG00000223729	LINC02247	ENSG00000268798	AC027307.3	ENSG00000278558	TMEM191B			ENSG00000255031	AP002807.1	ENSG00000204291	COL15A1	ENSG00000259230	LINC02323
ENSG00000260443	AC127455.1	ENSG00000139973	SYT16					ENSG00000248971	KRT8P46	ENSG00000196810	CTBP1-DT	ENSG00000145936	KCNMB1	ENSG00000082482	KCNK2					ENSG00000147576	ADHFE1	ENSG00000236088	COX10-DT	ENSG00000204049	AL391421.1	ENSG00000100060	MFNG	ENSG00000169504	CLIC4			ENSG00000197822	OCLN	ENSG00000257108	NHLRC4	ENSG00000137713	PPP2R1B
ENSG00000196132	MYT1	ENSG00000203999	LINC01270					ENSG00000259275		ENSG00000242498	ARPIN	ENSG00000273096	AL021707.8	ENSG00000165194	PCDH19					ENSG00000134258	VTCN1	ENSG00000215447	#N/A	ENSG00000230628	AL160408.3	ENSG00000185614	INKA1	ENSG00000250072	SH3TC2-DT			ENSG00000253368	TRNP1	ENSG00000255346	NOX5	ENSG00000222000	AC092675.1
ENSG00000274104	AC020910.5	ENSG00000198612	COPS8					ENSG00000254363		ENSG00000147676	MAL2	ENSG00000142910	TINAGL1	ENSG00000095587	TLL2					ENSG00000188211	NCR3LG1	ENSG00000156113	KCNMA1	ENSG00000164619	BMPER	ENSG00000170442	KRT86	ENSG00000070669	ASNS			ENSG00000161653	NAGS	ENSG00000135114	OASL	ENSG00000179344	HLA-DQB1
ENSG00000132639	SNAP25	ENSG00000133687	TMTC1					ENSG00000268912		ENSG00000138138	ATAD1	ENSG00000275232	AC073578.2	ENSG00000185686	PRAME					ENSG00000259820	#N/A	ENSG00000227268	KLLN	ENSG00000204140	CLPSL1	ENSG00000028137	TNFRSF1B	ENSG00000258808	LINC02310			ENSG00000134107	BHLHE40	ENSG00000230753	ZNF341-AS1	ENSG00000183935	HTR7P1
ENSG00000179776	CDH5	ENSG00000276116	FUT8-AS1					ENSG00000116299	ELAPOR1	ENSG00000235919	ASH1L-AS1	ENSG00000281103	TRG-AS1	ENSG00000106538	RARRES2					ENSG00000115267	IFIH1	ENSG00000185127	C6orf120	ENSG00000228340	MIR646HG	ENSG00000103888	CEMIP	ENSG00000143847	PPFIA4			ENSG00000011021	CLCN6	ENSG00000141469	SLC14A1	ENSG00000132692	BCAN
ENSG00000274286	ADRA2B	ENSG00000129946	SHC2					ENSG00000170899	GSTA4	ENSG00000189334	S100A14	ENSG00000265735	RN7SL5P	ENSG00000154639	CXADR					ENSG00000244468	TM4SF18-AS1	ENSG00000281490	CICP14	ENSG00000135547	HEY2	ENSG00000278341	AC138028.6	ENSG00000225265	TAF1A-AS1			ENSG00000070669	ASNS	ENSG00000240032	LNCSRLR	ENSG00000101333	PLCB4
ENSG00000125730	C3	ENSG00000171246	NPTX1					ENSG00000111249	CUX2	ENSG00000106268	NUDT1	ENSG00000259264	#N/A	ENSG00000219438	TAFA5					ENSG00000186470	BTN3A2	ENSG00000156463	SH3RF2	ENSG00000095370	SH2D3C	ENSG00000167191	GPRC5B	ENSG00000212724	KRTAP2-3			ENSG00000154359	LONRF1	ENSG00000268499	AC011479.2	ENSG00000236423	LINC01134
ENSG00000268350	FAM156A	ENSG00000138131	LOXL4					ENSG00000121005	CRISPLD1	ENSG00000185215	TNFAIP2	ENSG00000117228	GBP1	ENSG00000109099	PMP22					ENSG00000279522	#N/A	ENSG00000119227	PIGZ	ENSG00000170819	BFSP2	ENSG00000150556	LYPD6B	ENSG00000170909	OSCAR			ENSG00000160285	LSS	ENSG00000127084	FGD3	ENSG00000196741	LINC01560
ENSG00000224805	LINC00853	ENSG00000198121	LPAR1					ENSG00000196932	TMEM26	ENSG00000102032	RENBP	ENSG00000163283	ALPP	ENSG00000272275	AC092687.3					ENSG00000179532	DNHD1	ENSG00000187672	ERC2	ENSG00000168447	SCNN1B	ENSG00000104081	BMF	ENSG00000263013	#N/A			ENSG00000165029	ABCA1	ENSG00000169248	CXCL11	ENSG00000069482	GAL
ENSG00000137699	TRIM29	ENSG00000138759	FRAS1					ENSG00000198353	HOXC4	ENSG00000179023	KLHDC7A	ENSG00000236658	AL161733.1	ENSG00000207422	RNU6-813P					ENSG00000075213	SEMA3A	ENSG00000259527	LINC00052	ENSG00000182492	BGN	ENSG00000180730	SHISA2	ENSG00000092621	PHGDH			ENSG00000120437	ACAT2	ENSG00000230666	CEACAM22P	ENSG00000239213	NCK1-DT
ENSG00000174358	SLC6A19	ENSG00000168542	COL3A1					ENSG00000270039		ENSG00000213888	LINC01521	ENSG00000131183	SLC34A1	ENSG00000164690	SHH					ENSG00000135407	AVIL	ENSG00000143889	HNRNPLL	ENSG00000273267	AC097381.3	ENSG00000183479	TREX2	ENSG00000170049	KCNAB3			ENSG00000160752	FDPS	ENSG00000273391	AC083880.1	ENSG00000170049	KCNAB3
ENSG00000143365	RORC	ENSG00000180914	OXTR					ENSG00000174827	PDZK1	ENSG00000233251		ENSG00000230364	RPL4P3	ENSG00000167165	UGT1A6					ENSG00000184500	PROS1	ENSG00000271122	HERPUD2-AS1	ENSG00000164520	RAET1E	ENSG00000162654	GBP4	ENSG00000009694	TENM1			ENSG00000164161	HHIP	ENSG00000132464	ENAM	ENSG00000249853	HS3ST5
ENSG00000189120	SP6	ENSG00000143494	VASH2					ENSG00000228878	SEPTIN7-DT	ENSG00000176022	B3GALT6	ENSG00000283023	FRG1GP	ENSG00000164128	NPY1R					ENSG00000173262	SLC2A14	ENSG00000106070	GRB10	ENSG00000227455	AL450345.1	ENSG00000004799	PDK4	ENSG00000109107	ALDOC					ENSG00000279716	AC006128.1	ENSG00000214485	RPL7P1
ENSG00000253125	AC055854.1	ENSG00000157064	NMNAT2					ENSG00000104381	GDAP1	ENSG00000125650	PSPN	ENSG00000268199	AC010335.1	ENSG00000215105	TTC3P1					ENSG00000198502	HLA-DRB5	ENSG00000185567	AHNAK2	ENSG00000132554	RGS22	ENSG00000276107	AC037198.1	ENSG00000134339	SAA2					ENSG00000168427	KLHL30	ENSG00000201512	SNORA71C
ENSG00000070729	CNGB1	ENSG00000181104	F2R					ENSG00000270067	#N/A	ENSG00000177189	RPS6KA3	ENSG00000140795	MYLK3	ENSG00000204740	MALRD1					ENSG00000261068	#N/A	ENSG00000168303	MPLKIP	ENSG00000248635	AC147055.1	ENSG00000205426	KRT81	ENSG00000229953	AL590666.2					ENSG00000100557	CCDC198	ENSG00000203668	CHML
ENSG00000151062	CACNA2D4	ENSG00000115221	ITGB6					ENSG00000121075	TBX4	ENSG00000215218	UBE2QL1	ENSG00000255974	CYP2A6	ENSG00000253768	AC008663.1					ENSG00000138356	AOX1	ENSG00000273311	DGCR11	ENSG00000197506	SLC28A3	ENSG00000108375	RNF43	ENSG00000166575	TMEM135					ENSG00000267013	LINC01929	ENSG00000259943	AL050341.2
ENSG00000267147	LINC01842	ENSG00000163347	CLDN1					ENSG00000271147		ENSG00000248360	LINC00504	ENSG00000223401	#N/A	ENSG00000151012	SLC7A11					ENSG00000172671	ZFAND4	ENSG00000118898	PPL	ENSG00000264010	MIR4429	ENSG00000166106	ADAMTS15	ENSG00000164211	STARD4					ENSG00000250508	AP000808.1	ENSG00000268996	MAN1B1-DT
ENSG00000146411	SLC2A12	ENSG00000254251	AC103770.1					ENSG00000041515	MYO16	ENSG00000196917	HCAR1	ENSG00000123999	INHA	ENSG00000138759	FRAS1					ENSG00000107105	ELAVL2	ENSG00000147676	MAL2	ENSG00000135549	PKIB	ENSG00000276850	AC245041.2	ENSG00000154678	PDE1C					ENSG00000162654	GBP4	ENSG00000276850	AC245041.2
ENSG00000164362	TERT	ENSG00000241360	PDXP					ENSG00000226259	GTF2H2B	ENSG00000188157	AGRN	ENSG00000276112	#N/A	ENSG00000162989	KCNJ3					ENSG00000103154	NECAB2	ENSG00000272031	ANKRD34A	ENSG00000147573	TRIM55	ENSG00000101665	SMAD7	ENSG00000232803	SLCO4A1-AS1					ENSG00000132821	VSTM2L	ENSG00000237870	AC073130.1
ENSG00000116299	KIAA1324	ENSG00000185532	PRKG1					ENSG00000158296	SLC13A3	ENSG00000246089	MCPH1-DT	ENSG00000244468	AC093001.1	ENSG00000249853	HS3ST5					ENSG00000153064	BANK1	ENSG00000215218	UBE2QL1	ENSG00000211897	IGHG3	ENSG00000113296	THBS4	ENSG00000229771	AL035665.1					ENSG00000168961	LGALS9	ENSG00000258667	HIF1A-AS2
ENSG00000274512	TBC1D3L	ENSG00000144366	GULP1					ENSG00000268416		ENSG00000006016	CRLF1	ENSG00000159409	CELF3	ENSG00000202337	RNU6-8					ENSG00000138646	HERC5	ENSG00000170293	CMTM8	ENSG00000234380	LINC01426	ENSG00000184163	C1QTNF12	ENSG00000112972	HMGCS1					ENSG00000139044	B4GALNT3	ENSG00000259985	AC017100.1
ENSG00000264057	AC103810.1	ENSG00000121552	CSTA					ENSG00000147576	ADHFE1	ENSG00000272686	WASL-DT	ENSG00000275897	AC021491.4	ENSG00000164129	NPY5R					ENSG00000168280	KIF5C	ENSG00000163257	DCAF16	ENSG00000249531	AC098799.2	ENSG00000165272	AQP3	ENSG00000272068	AL365181.2					ENSG00000104490	NCALD	ENSG00000119737	GPR75
ENSG00000102760	RGCC	ENSG00000154734	ADAMTS1					ENSG00000143365	RORC	ENSG00000137648	TMPRSS4	ENSG00000210127	MT-TA	ENSG00000119698	PPP4R4					ENSG00000189221	MAOA	ENSG00000231365	WARS2-AS1	ENSG00000100665	SERPINA4	ENSG00000187608	ISG15	ENSG00000272870	AC097534.2					ENSG00000113140	SPARC	ENSG00000125148	MT2A
ENSG00000149596	JPH2	ENSG00000111799	COL12A1					ENSG00000169908	TM4SF1	ENSG00000163993	S100P	ENSG00000171303	KCNK3	ENSG00000073150	PANX2					ENSG00000111012	CYP27B1	ENSG00000176153	GPX2	ENSG00000248373	AC096577.1	ENSG00000137834	SMAD6	ENSG00000165029	ABCA1					ENSG00000215481	BCRP3	ENSG00000267100	ILF3-DT
ENSG00000105219	CNTD2	ENSG00000153012	LGI2					ENSG00000111012	CYP27B1	ENSG00000183935	HTR7P1	ENSG00000153291	SLC25A27	ENSG00000109738	GLRB					ENSG00000256304	#N/A	ENSG00000277142	LINC00235	ENSG00000233392	AC104809.2	ENSG00000224321	RPL12P14	ENSG00000164161	HHIP					ENSG00000131746	TNS4	ENSG00000261379	AC010735.1
ENSG00000227038	GTF2IP7	ENSG00000049192	ADAMTS6					ENSG00000131849	ZNF132	ENSG00000198113	TOR4A	ENSG00000228727	SAPCD1	ENSG00000168542	COL3A1					ENSG00000226562	CYP4F26P	ENSG00000205730	ITPRIPL2	ENSG00000144868	TMEM108	ENSG00000215458	AATBC	ENSG00000178977	LINC00324					ENSG00000125510	OPRL1	ENSG00000204934	ATP6V0E2-AS1
ENSG00000123999	INHA	ENSG00000172061	LRRC15					ENSG00000250091	DNAH10OS	ENSG00000152804	HHEX	ENSG00000226416	MRPL23-AS1	ENSG00000080224	EPHA6					ENSG00000241399	CD302	ENSG00000162981	LRATD1	ENSG00000215515	IFIT1P1	ENSG00000143816	WNT9A	ENSG00000101280	ANGPT4					ENSG00000227028	SLC8A1-AS1	ENSG00000277534	AC007996.1
ENSG00000258748	AL359399.1	ENSG00000166831	RBPMS2					ENSG00000185641		ENSG00000166997	CNPY4	ENSG00000133048	CHI3L1	ENSG00000168671	UGT3A2					ENSG00000151689	INPP1	ENSG00000121858	TNFSF10	ENSG00000226945	AC098935.1	ENSG00000077942	FBLN1	ENSG00000247095	MIR210HG					ENSG00000106258	CYP3A5	ENSG00000170629	DPY19L2P2
ENSG00000279748	AC008764.9	ENSG00000238123	MID1IP1-AS1					ENSG00000148488	ST8SIA6	ENSG00000223573	TINCR	ENSG00000184330	S100A7A	ENSG00000138650	PCDH10					ENSG00000185482	STAC3	ENSG00000175548	ALG10B	ENSG00000161031	PGLYRP2	ENSG00000095739	BAMBI	ENSG00000171587	DSCAM					ENSG00000198203	SULT1C2	ENSG00000150551	LYPD1
ENSG00000264177	AL353997.2	ENSG00000060982	BCAT1					ENSG00000156049	GNA14	ENSG00000175482	POLD4	ENSG00000111405	ENDOU	ENSG00000250874	AC010595.1					ENSG00000147912	FBXO10	ENSG00000259642	ST20-AS1	ENSG00000255354	#N/A	ENSG00000111424	VDR	ENSG00000134324	LPIN1					ENSG00000161298	ZNF382	ENSG00000030304	MUSK
ENSG00000117281	CD160	ENSG00000114115	RBP1					ENSG00000189221	MAOA	ENSG00000274712		ENSG00000189051	RNF222	ENSG00000112139	MDGA1					ENSG00000120322	PCDHB8	ENSG00000278709	NKILA	ENSG00000122679	RAMP3	ENSG00000198932	GPRASP1	ENSG00000104419	NDRG1					ENSG00000187688	TRPV2	ENSG00000234664	HMGN2P5
ENSG00000278993	AC002350.2	ENSG00000218690	H2AC10P					ENSG00000168032	ENTPD3	ENSG00000257027		ENSG00000215196	BASP1-AS1	ENSG00000196159	FAT4					ENSG00000242687	#N/A	ENSG00000245532	NEAT1	ENSG00000227203	SUB1P1	ENSG00000140961	OSGIN1	ENSG00000242147	AL365356.5					ENSG00000165495	PKNOX2	ENSG00000199753	SNORD104
ENSG00000126562	WNK4	ENSG00000196787	H2AC11					ENSG00000164128	NPY1R	ENSG00000234432	LINC02983	ENSG00000134760	DSG1	ENSG00000145491	ROPN1L					ENSG00000136883	KIF12	ENSG00000274712		ENSG00000251206	AC010420.1	ENSG00000114315	HES1	ENSG00000225855	RUSC1-AS1					ENSG00000181577	C6orf223	ENSG00000261188	Z95115.1
ENSG00000224899	LINC02830	ENSG00000214814	FER1L6					ENSG00000146005	PSD2	ENSG00000119227	PIGZ	ENSG00000108370	RGS9	ENSG00000180336	MEIOC					ENSG00000198944	SOWAHA	ENSG00000170442	KRT86	ENSG00000282728	PGR-AS1	ENSG00000100292	HMOX1	ENSG00000234899	SOX9-AS1					ENSG00000251364	AC107884.1	ENSG00000264918	#N/A
ENSG00000231234	SKP1P1	ENSG00000253540	FAM86HP					ENSG00000104490	NCALD	ENSG00000135454	B4GALNT1	ENSG00000173262	SLC2A14	ENSG00000049130	KITLG					ENSG00000157502	PWWP3B	ENSG00000158423	RIBC1	ENSG00000088882	CPXM1	ENSG00000177409	SAMD9L	ENSG00000002079	MYH16					ENSG00000143127	ITGA10	ENSG00000262049	AC139530.1
ENSG00000171124	FUT3	ENSG00000145246	ATP10D					ENSG00000155961	RAB39B	ENSG00000051128	HOMER3	ENSG00000188508	KRTDAP	ENSG00000207359	RNU6-925P					ENSG00000204970	PCDHA1	ENSG00000135116	HRK	ENSG00000124882	EREG	ENSG00000111110	PPM1H	ENSG00000270605	AL353622.1					ENSG00000165507	DEPP1	ENSG00000235919	ASH1L-AS1
ENSG00000115935	WIPF1	ENSG00000273802	H2BC8					ENSG00000169071	ROR2	ENSG00000107165	TYRP1	ENSG00000275832	ARHGAP23	ENSG00000002746	HECW1					ENSG00000147256	ARHGAP36	ENSG00000182648	RNF32-DT	ENSG00000254337	AC083967.1	ENSG00000120337	TNFSF18	ENSG00000143494	VASH2					ENSG00000205809	KLRC2	ENSG00000279148	AC126474.1
ENSG00000280279	AC240565.4	ENSG00000162946	DISC1					ENSG00000123999	INHA	ENSG00000131650	KREMEN2	ENSG00000187550	SBK2	ENSG00000254251	AC103770.1					ENSG00000037965	HOXC8	ENSG00000176022	B3GALT6	ENSG00000253774	AC114550.3	ENSG00000212123	PRR22	ENSG00000159167	STC1					ENSG00000230813	AL356583.3	ENSG00000144362	PHOSPHO2
ENSG00000170477	KRT4	ENSG00000135643	KCNMB4					ENSG00000189007	ADAT2	ENSG00000138623	SEMA7A	ENSG00000224415	AC007683.1	ENSG00000159167	STC1					ENSG00000131849	ZNF132	ENSG00000116574	RHOU	ENSG00000112183	RBM24	ENSG00000259953	AL138756.1	ENSG00000246090	AP002026.1					ENSG00000270039	AC025165.5	ENSG00000197472	ZNF695
ENSG00000270067	#N/A	ENSG00000180801	ARSJ					ENSG00000135407	AVIL	ENSG00000186472	PCLO	ENSG00000134258	VTCN1	ENSG00000198612	COPS8					ENSG00000185291	IL3RA	ENSG00000176884	GRIN1	ENSG00000167768	KRT1	ENSG00000196159	FAT4	ENSG00000266554	LINC01443					ENSG00000142347	MYO1F	ENSG00000279495	AL928654.4
ENSG00000082175	PGR	ENSG00000149177	PTPRJ					ENSG00000053524	MCF2L2	ENSG00000126882	FAM78A	ENSG00000121053	EPX	ENSG00000280027	AC007342.9					ENSG00000109738	GLRB	ENSG00000197557	IFT70A	ENSG00000254506	AP003080.1	ENSG00000272512	AL645608.7	ENSG00000072042	RDH11					ENSG00000240038	AMY2B	ENSG00000258655	ARHGAP5-AS1
ENSG00000163536	SERPINI1	ENSG00000197153	H3C12					ENSG00000211689	TRGC1	ENSG00000214756	CSKMT	ENSG00000233559	LINC00513	ENSG00000116014	KISS1R					ENSG00000205918	PDPK2P	ENSG00000196659	IFT70B	ENSG00000277892	MIR6746	ENSG00000137285	TUBB2B	ENSG00000133083	DCLK1					ENSG00000266835	GAPLINC	ENSG00000203814	HIST2H2BF
ENSG00000240291	AL450384.2	ENSG00000132688	NES					ENSG00000257671	KRT7-AS	ENSG00000184441		ENSG00000253671	AC027117.1	ENSG00000183578	TNFAIP8L3					ENSG00000235316	DUSP8P5	ENSG00000219438	TAFA5	ENSG00000254290	AC124067.4	ENSG00000101230	ISM1	ENSG00000135373	EHF					ENSG00000248971	KRT8P46	ENSG00000259877	AC009113.1
ENSG00000160180	TFF3	ENSG00000160208	RRP1B					ENSG00000120833	SOCS2	ENSG00000165156	ZHX1	ENSG00000225806	AL121917.1	ENSG00000071575	TRIB2					ENSG00000267500	ZNF887P	ENSG00000235374	SSR4P1	ENSG00000129451	KLK10	ENSG00000174600	CMKLR1	ENSG00000198879	SFMBT2					ENSG00000072858	SIDT1	ENSG00000047634	SCML1
ENSG00000259556	AC090971.4	ENSG00000170153	RNF150					ENSG00000135338	LCA5	ENSG00000197457	STMN3	ENSG00000196364	PRSS29P	ENSG00000135643	KCNMB4					ENSG00000187068	C3orf70	ENSG00000155085	AK9	ENSG00000273259	AL049839.2	ENSG00000259426	AC027237.3	ENSG00000224596	ZMIZ1-AS1					ENSG00000165181	C9orf84	ENSG00000273015	AC008124.1
ENSG00000234685	NUS1P2	ENSG00000015520	NPC1L1					ENSG00000189423	USP32P3	ENSG00000136378	ADAMTS7	ENSG00000229447	AC114495.2	ENSG00000138798	EGF					ENSG00000113494	PRLR	ENSG00000128567	PODXL	ENSG00000267073	AC005256.1	ENSG00000168077	SCARA3	ENSG00000197776	KLHDC1					ENSG00000174792	ODAPH	ENSG00000282057	AC092807.3
ENSG00000282458	WASH5P	ENSG00000253250	C8orf88					ENSG00000196436	NPIPB15	ENSG00000167705	RILP	ENSG00000184206	GOLGA6L4	ENSG00000015520	NPC1L1					ENSG00000131620	ANO1	ENSG00000248866	USP46-DT	ENSG00000273143	AL355512.1	ENSG00000188739	RBM34	ENSG00000166831	RBPMS2					ENSG00000254363	AC011379.2	ENSG00000264575	LINC00526
ENSG00000204176	SYT15	ENSG00000175334	BANF1					ENSG00000110436	SLC1A2	ENSG00000163220	S100A9	ENSG00000124772	CPNE5	ENSG00000162631	NTNG1					ENSG00000197329	PELI1	ENSG00000143590	EFNA3	ENSG00000214999	AC129492.1	ENSG00000182580	EPHB3	ENSG00000134824	FADS2					ENSG00000166689	PLEKHA7	ENSG00000108602	ALDH3A1
ENSG00000178372	CALML5	ENSG00000105855	ITGB8					ENSG00000179532	DNHD1	ENSG00000277013	SUNO1	ENSG00000168913	ENHO	ENSG00000136099	PCDH8					ENSG00000269825		ENSG00000116661	FBXO2	ENSG00000100604	CHGA	ENSG00000115267	IFIH1	ENSG00000278266	AC079949.2					ENSG00000180999	C1orf105	ENSG00000236750	AC009237.9
ENSG00000140795	MYLK3	ENSG00000114948	ADAM23					ENSG00000185838	GNB1L	ENSG00000116701	NCF2	ENSG00000143365	RORC	ENSG00000233251	AC007743.1					ENSG00000230836	#N/A	ENSG00000182612	TSPAN10	ENSG00000183128	CALHM3	ENSG00000253200	AC037459.3	ENSG00000163412	EIF4E3					ENSG00000250041	AC069360.1	ENSG00000236859	NIFK-AS1
ENSG00000198535	C2CD4A	ENSG00000022267	FHL1					ENSG00000121966	CXCR4	ENSG00000134013	LOXL2	ENSG00000215018	COL28A1	ENSG00000128536	CDHR3					ENSG00000150540	HNMT	ENSG00000280123	#N/A	ENSG00000160182	TFF1	ENSG00000132821	VSTM2L	ENSG00000173727	AP000769.1					ENSG00000101441	CST4	ENSG00000257122	RRN3P3
ENSG00000184730	APOBR	ENSG00000276644	DACH1					ENSG00000157502	PWWP3B	ENSG00000235374	SSR4P1	ENSG00000059804	SLC2A3	ENSG00000172824	CES4A					ENSG00000122741	DCAF10	ENSG00000119508	NR4A3	ENSG00000158482	SNX29P1	ENSG00000099834	CDHR5	ENSG00000153157	SYCP2L					ENSG00000007255	TRAPPC6A	ENSG00000160161	CILP2
ENSG00000137868	STRA6	ENSG00000170396	ZNF804A					ENSG00000174804	FZD4	ENSG00000230513	THAP7-AS1	ENSG00000218631	AL117344.1	ENSG00000085741	WNT11					ENSG00000163485	ADORA1	ENSG00000278291		ENSG00000279135	AL512652.2	ENSG00000151090	THRB	ENSG00000088340	FER1L4					ENSG00000260528	FAM157C	ENSG00000185129	PURA
ENSG00000168398	BDKRB2	ENSG00000223523	AC092598.1					ENSG00000170379	TCAF2	ENSG00000127540	UQCR11	ENSG00000211695	TRGV9	ENSG00000187957	DNER					ENSG00000101115	SALL4	ENSG00000008277	ADAM22	ENSG00000173467	AGR3	ENSG00000164744	SUN3	ENSG00000165507	DEPP1					ENSG00000134245	WNT2B	ENSG00000257167	TMPO-AS1
ENSG00000267009	AC007780.1	ENSG00000055813	CCDC85A					ENSG00000185432	TMT1A	ENSG00000107957	SH3PXD2A	ENSG00000163121	NEURL3	ENSG00000259459	LINC02568					ENSG00000189058	APOD	ENSG00000204248	COL11A2	ENSG00000176654	NANOGP1	ENSG00000136244	IL6	ENSG00000052802	MSMO1					ENSG00000133135	RNF128	ENSG00000274026	FAM27E3
ENSG00000160183	TMPRSS3	ENSG00000065833	ME1					ENSG00000242687	#N/A	ENSG00000277142	LINC00235	ENSG00000162745	OLFML2B	ENSG00000263563	UBBP4					ENSG00000100504	PYGL	ENSG00000090539	CHRD	ENSG00000232732	AC097717.1	ENSG00000107738	VSIR	ENSG00000176171	BNIP3					ENSG00000237732	AC010980.1	ENSG00000185860	CCDC190
ENSG00000218175	AC016739.1	ENSG00000250241	AC105383.1					ENSG00000163485	ADORA1	ENSG00000233493	TMEM238	ENSG00000210176	MT-TH	ENSG00000160208	RRP1B					ENSG00000148344	PTGES	ENSG00000213937	CLDN9	ENSG00000144290	SLC4A10	ENSG00000198246	SLC29A3	ENSG00000183248	PRR36					ENSG00000110427	KIAA1549L	ENSG00000184678	HIST2H2BE
ENSG00000169116	PARM1	ENSG00000151690	MFSD6					ENSG00000115267	IFIH1	ENSG00000186891	TNFRSF18	ENSG00000246228	CASC8	ENSG00000069956	MAPK6					ENSG00000204792	LINC01291	ENSG00000239213	NCK1-DT	ENSG00000169218	RSPO1	ENSG00000137460	FHDC1	ENSG00000236750	AC009237.9					ENSG00000089127	OAS1	ENSG00000178700	DHFR2
ENSG00000279696	AP001273.1	ENSG00000106683	LIMK1					ENSG00000185261	KIAA0825	ENSG00000273311	DGCR11	ENSG00000210144	MT-TY	ENSG00000280417	AC096887.2					ENSG00000078053	AMPH	ENSG00000170523	KRT83	ENSG00000116785	CFHR3	ENSG00000138411	HECW2	ENSG00000101265	RASSF2					ENSG00000260583	AP000223.1	ENSG00000143590	EFNA3
ENSG00000211452	DIO1	ENSG00000069956	MAPK6					ENSG00000151892	GFRA1	ENSG00000272341	#N/A	ENSG00000170190	SLC16A5	ENSG00000242741	LINC02005					ENSG00000205022	PABPN1L	ENSG00000204128	C2orf72	ENSG00000266960	#N/A	ENSG00000240291	AL450384.2	ENSG00000223485	LINC01615					ENSG00000110944	IL23A	ENSG00000162437	RAVER2
ENSG00000073849	ST6GAL1	ENSG00000134202	GSTM3					ENSG00000132122	SPATA6	ENSG00000160233	LRRC3	ENSG00000160801	PTH1R	ENSG00000280106	AC008555.7					ENSG00000196440	ARMCX4	ENSG00000259891		ENSG00000118513	MYB	ENSG00000141480	ARRB2	ENSG00000154133	ROBO4					ENSG00000152779	SLC16A12	ENSG00000228544	CCDC183-AS1
ENSG00000076555	ACACB	ENSG00000029534	ANK1					ENSG00000099365	STX1B	ENSG00000135905	DOCK10	ENSG00000181143	MUC16	ENSG00000138829	FBN2					ENSG00000223523		ENSG00000197766	CFD	ENSG00000178934	LGALS7B	ENSG00000169851	PCDH7	ENSG00000170961	HAS2					ENSG00000115009	CCL20	ENSG00000180011	ZADH2
ENSG00000254337	AC083967.1	ENSG00000073282	TP63					ENSG00000185482	STAC3	ENSG00000072818	ACAP1	ENSG00000206344	HCG27	ENSG00000149313	AASDHPPT					ENSG00000113739	STC2	ENSG00000160111	CPAMD8	ENSG00000269899	AC025857.2	ENSG00000116771	AGMAT	ENSG00000246228	CASC8					ENSG00000108771	DHX58	ENSG00000220749	RPL21P28
ENSG00000276248	AL442125.1	ENSG00000122641	INHBA					ENSG00000108176	DNAJC12	ENSG00000162989	KCNJ3	ENSG00000223414	#N/A	ENSG00000122025	FLT3					ENSG00000185838	GNB1L	ENSG00000070371	CLTCL1	ENSG00000265490	AP001178.2	ENSG00000123358	NR4A1	ENSG00000225205	AC078883.1					ENSG00000058866	DGKG	ENSG00000253731	PCDHGA6
ENSG00000080031	PTPRH	ENSG00000203685	STUM					ENSG00000150540	HNMT	ENSG00000273382	TMEM167B-DT	ENSG00000150201	FXYD4	ENSG00000029534	ANK1					ENSG00000272335		ENSG00000173917	HOXB2	ENSG00000158859	ADAMTS4	ENSG00000026751	SLAMF7	ENSG00000280153	AC133065.3					ENSG00000154451	GBP5	ENSG00000131016	AKAP12
ENSG00000131378	RFTN1	ENSG00000115641	FHL2					ENSG00000095585	BLNK	ENSG00000117472	TSPAN1	ENSG00000180347	ITPRID1	ENSG00000120594	PLXDC2					ENSG00000205220	PSMB10	ENSG00000214756	CSKMT	ENSG00000137672	TRPC6	ENSG00000100867	DHRS2	ENSG00000120093	HOXB3					ENSG00000102524	TNFSF13B	ENSG00000262074	SNORD3B-2
ENSG00000109321	AREG	ENSG00000152102	FAM168B					ENSG00000071967	CYBRD1	ENSG00000175592	FOSL1	ENSG00000196090	PTPRT	ENSG00000196620	UGT2B15					ENSG00000223547	ZNF844	ENSG00000232160	RAP2C-AS1	ENSG00000270210	AC104695.3	ENSG00000135480	KRT7	ENSG00000146411	SLC2A12					ENSG00000121858	TNFSF10	ENSG00000197632	SERPINB2
ENSG00000128815	WDFY4	ENSG00000137801	THBS1					ENSG00000272335		ENSG00000159753	CARMIL2	ENSG00000182492	BGN	ENSG00000075073	TACR2					ENSG00000156103	MMP16	ENSG00000184441		ENSG00000237742	AL365259.1	ENSG00000170345	FOS	ENSG00000174669	SLC29A2					ENSG00000174059	CD34	ENSG00000138138	ATAD1
ENSG00000172551	MUCL1	ENSG00000125999	BPIFB1					ENSG00000155850	SLC26A2	ENSG00000197766	CFD	ENSG00000102003	SYP	ENSG00000237187	NR2F1-AS1					ENSG00000174827	PDZK1	ENSG00000141639	MAPK4	ENSG00000225465	RFPL1S	ENSG00000148344	PTGES	ENSG00000170498	KISS1					ENSG00000275896	PRSS2	ENSG00000225302	#N/A
ENSG00000260528	FAM157C	ENSG00000232237	ASCL5					ENSG00000225431	LINC01671	ENSG00000136235	GPNMB	ENSG00000173213	TUBB8B	ENSG00000164850	GPER1					ENSG00000151611	MMAA	ENSG00000087085	ACHE	ENSG00000236567	TCF3P1	ENSG00000114270	COL7A1	ENSG00000166750	SLFN5					ENSG00000221866	PLXNA4	ENSG00000169715	MT1E
ENSG00000166833	NAV2	ENSG00000254612	AP001000.1					ENSG00000107742	SPOCK2	ENSG00000164176	EDIL3	ENSG00000185296	AC026785.1	ENSG00000241360	PDXP					ENSG00000168386	FILIP1L	ENSG00000163220	S100A9	ENSG00000103710	RASL12	ENSG00000116701	NCF2	ENSG00000138764	CCNG2					ENSG00000154153	RETREG1	ENSG00000272711	AC019069.1
ENSG00000254343	AC091563.1	ENSG00000250588	#N/A					ENSG00000255346	NOX5	ENSG00000197956	S100A6	ENSG00000204538	PSORS1C2	ENSG00000180694	TMEM64					ENSG00000280347		ENSG00000116106	EPHA4	ENSG00000136630	HLX	ENSG00000140450	ARRDC4	ENSG00000225269	LINC00705					ENSG00000007516	BAIAP3	ENSG00000272269	AL138724.1
ENSG00000090975	PITPNM2	ENSG00000159167	STC1					ENSG00000006747	SCIN	ENSG00000127578	WFIKKN1	ENSG00000206897	SNORA9B	ENSG00000078053	AMPH					ENSG00000235750	KIAA0040	ENSG00000273015	LINC00938	ENSG00000160181	TFF2	ENSG00000274307	AC023449.2	ENSG00000100889	PCK2					ENSG00000119922	IFIT2	ENSG00000269743	SLC25A53
ENSG00000159409	CELF3	ENSG00000152217	SETBP1					ENSG00000187554	TLR5	ENSG00000203772	SPRN	ENSG00000124107	SLPI	ENSG00000241170	AP001992.1					ENSG00000176463	SLCO3A1	ENSG00000139133	ALG10	ENSG00000270480	AC073413.1	ENSG00000168685	IL7R	ENSG00000261326	LINC01355					ENSG00000158714	SLAMF8	ENSG00000245970	AP003352.1
ENSG00000134531	EMP1	ENSG00000204740	MALRD1					ENSG00000112562	SMOC2	ENSG00000184564	SLITRK6	ENSG00000004776	HSPB6	ENSG00000270882	H4C14					ENSG00000173193	PARP14	ENSG00000158161	EYA3	ENSG00000226383	LINC01876	ENSG00000180385	EMC3-AS1	ENSG00000231711	LINC00899					ENSG00000167617	CDC42EP5	ENSG00000272068	AL365181.2
ENSG00000272556	GTF2IP13	ENSG00000164418	GRIK2					ENSG00000147912	FBXO10	ENSG00000243742	RPLP0P2	ENSG00000142661	MYOM3	ENSG00000243232	PCDHAC2					ENSG00000182504	CEP97	ENSG00000168237	GLYCTK	ENSG00000279390	AF127577.6	ENSG00000108846	ABCC3	ENSG00000147689	FAM83A					ENSG00000184163	C1QTNF12	ENSG00000250899	AC125807.2
ENSG00000231107	LINC01508	ENSG00000109610	SOD3					ENSG00000169239	CA5B	ENSG00000104518	GSDMD	ENSG00000225882	LINC01456	ENSG00000273265	CNNM3-DT					ENSG00000113790	EHHADH	ENSG00000154639	CXADR	ENSG00000273445	AC133644.1	ENSG00000174791	RIN1	ENSG00000089692	LAG3					ENSG00000189184	PCDH18	ENSG00000273373	AL355488.1
ENSG00000100968	NFATC4	ENSG00000149313	AASDHPPT					ENSG00000131781	FMO5	ENSG00000222041	CYTOR	ENSG00000178803	ADORA2A-AS1	ENSG00000065833	ME1					ENSG00000196935	SRGAP1	ENSG00000267100	ILF3-DT	ENSG00000242968	AC096992.1	ENSG00000167600	CYP2S1	ENSG00000065833	ME1					ENSG00000261051	AC107021.2	ENSG00000257497	AC121761.1
ENSG00000151090	THRB	ENSG00000121104	FAM117A					ENSG00000112319	EYA4	ENSG00000229931	ATXN1-AS1	ENSG00000132915	PDE6A	ENSG00000230163	AL122010.1					ENSG00000147100	SLC16A2	ENSG00000222014	RAB6C	ENSG00000169085	VXN	ENSG00000137727	ARHGAP20	ENSG00000258655	ARHGAP5-AS1					ENSG00000120322	PCDHB8	ENSG00000272405	AL365181.3
ENSG00000166920	C15orf48	ENSG00000163082	SGPP2					ENSG00000108924	HLF	ENSG00000166831	RBPMS2	ENSG00000149596	JPH2	ENSG00000197153	H3C12					ENSG00000159247	TUBBP5	ENSG00000116990	MYCL	ENSG00000251259	AC004069.1	ENSG00000105939	ZC3HAV1	ENSG00000061656	SPAG4					ENSG00000254815	AP006284.1	ENSG00000196693	ZNF33B
ENSG00000164626	KCNK5	ENSG00000129116	PALLD					ENSG00000203635		ENSG00000118898	PPL	ENSG00000278047	#N/A	ENSG00000164619	BMPER					ENSG00000100867	DHRS2	ENSG00000145824	CXCL14	ENSG00000147041	SYTL5	ENSG00000133321	RARRES3	ENSG00000006459	KDM7A					ENSG00000111319	SCNN1A	ENSG00000250312	ZNF718
ENSG00000210195	MT-TT	ENSG00000108602	ALDH3A1					ENSG00000221944	TIGD1	ENSG00000118762	PKD2	ENSG00000279140	AL590326.1	ENSG00000276644	DACH1					ENSG00000169239	CA5B	ENSG00000258056	CD63-AS1	ENSG00000107807	TLX1	ENSG00000108448	TRIM16L	ENSG00000254951	AC044810.2					ENSG00000088340	FER1L4	ENSG00000237166	LINC01792
ENSG00000151067	CACNA1C	ENSG00000259172	AC023024.1					ENSG00000168679	SLC16A4	ENSG00000128567	PODXL	ENSG00000244119	PDCL3P4	ENSG00000101955	SRPX					ENSG00000105976	MET	ENSG00000155657	TTN	ENSG00000186474	KLK12	ENSG00000181045	SLC26A11	ENSG00000156265	MAP3K7CL					ENSG00000166670	MMP10	ENSG00000269918	AF131215.6
ENSG00000215417	MIR17HG	ENSG00000125657	TNFSF9					ENSG00000234585	CCT6P3	ENSG00000237517	CELSR1P1	ENSG00000139445	FOXN4	ENSG00000216866	RPS2P55					ENSG00000133121	STARD13	ENSG00000148700	ADD3	ENSG00000163873	GRIK3	ENSG00000139209	SLC38A4	ENSG00000275896	PRSS2					ENSG00000179869	ABCA13	ENSG00000214796	AC098934.1
ENSG00000176641	RNF152	ENSG00000144320	LNPK					ENSG00000113494	PRLR	ENSG00000250899		ENSG00000143382	ADAMTSL4	ENSG00000146281	PM20D2					ENSG00000151876	FBXO4	ENSG00000277758	SYT15B	ENSG00000138131	LOXL4	ENSG00000206337	HCP5	ENSG00000105479	CCDC114					ENSG00000161921	CXCL16	ENSG00000176595	KBTBD11
ENSG00000257268	AC002375.1	ENSG00000267886	AC074135.1					ENSG00000156103	MMP16	ENSG00000174791	RIN1	ENSG00000162882	HAAO	ENSG00000170017	ALCAM					ENSG00000104381	GDAP1	ENSG00000165156	ZHX1	ENSG00000207313	SNORA2B	ENSG00000156510	HKDC1	ENSG00000021645	NRXN3					ENSG00000004799	PDK4	ENSG00000115758	ODC1
ENSG00000179532	DNHD1	ENSG00000196159	FAT4					ENSG00000168300	PCMTD1	ENSG00000188488	SERPINA5	ENSG00000229417	NPM1P25	ENSG00000132664	POLR3F					ENSG00000151090	THRB	ENSG00000273382	TMEM167B-DT	ENSG00000188508	KRTDAP	ENSG00000167767	KRT80	ENSG00000140044	JDP2					ENSG00000183486	MX2	ENSG00000229644	NAMPTP1
ENSG00000155269	GPR78	ENSG00000116729	WLS					ENSG00000184227	ACOT1	ENSG00000182759	MAFA	ENSG00000211689	TRGC1	ENSG00000151135	TMEM263					ENSG00000136928	GABBR2	ENSG00000047634	SCML1	ENSG00000224090	AC097468.1	ENSG00000186280	KDM4D	ENSG00000064300	NGFR					ENSG00000079385	CEACAM1	ENSG00000162174	ASRGL1
ENSG00000196730	DAPK1	ENSG00000259370	AC103740.1					ENSG00000165194	PCDH19	ENSG00000276529		ENSG00000180211	FO393411.1	ENSG00000196593	ANKRD20A19P					ENSG00000265972	TXNIP	ENSG00000233251		ENSG00000137571	SLCO5A1	ENSG00000173013	CCDC96	ENSG00000055163	CYFIP2					ENSG00000130477	UNC13A	ENSG00000171448	ZBTB26
ENSG00000128268	MGAT3	ENSG00000129521	EGLN3					ENSG00000168280	KIF5C	ENSG00000186765	FSCN2	ENSG00000186197	EDARADD	ENSG00000171724	VAT1L					ENSG00000126947	ARMCX1	ENSG00000204282	#N/A	ENSG00000169035	KLK7	ENSG00000153823	PID1	ENSG00000130707	ASS1					ENSG00000139597	N4BP2L1	ENSG00000184226	PCDH9
ENSG00000258072	AC126177.6	ENSG00000053108	FSTL4					ENSG00000136379	ABHD17C	ENSG00000145198	VWA5B2	ENSG00000243926	TIPARP-AS1	ENSG00000061918	GUCY1B1					ENSG00000221944	TIGD1	ENSG00000112561	TFEB	ENSG00000102271	KLHL4	ENSG00000160712	IL6R	ENSG00000102760	RGCC					ENSG00000163131	CTSS	ENSG00000243725	TTC4
ENSG00000130055	GDPD2	ENSG00000135454	B4GALNT1					ENSG00000113594	LIFR	ENSG00000213199	ASIC3	ENSG00000163395	IGFN1	ENSG00000137462	TLR2					ENSG00000185621	LMLN	ENSG00000177189	RPS6KA3	ENSG00000105695	MAG	ENSG00000138642	HERC6	ENSG00000100100	PIK3IP1					ENSG00000205959	AC105345.1	ENSG00000117399	CDC20
ENSG00000259820	AC083843.3	ENSG00000150551	LYPD1					ENSG00000136010	ALDH1L2	ENSG00000279495		ENSG00000223529	EEF1A1P8	ENSG00000182621	PLCB1					ENSG00000127152	BCL11B	ENSG00000183935	HTR7P1	ENSG00000266036	AC016888.1	ENSG00000184363	PKP3	ENSG00000119950	MXI1					ENSG00000101670	LIPG	ENSG00000223547	ZNF844
ENSG00000087258	GNAO1	ENSG00000143341	HMCN1					ENSG00000235205	TATDN2P3	ENSG00000176884	GRIN1	ENSG00000052850	ALX4	ENSG00000203644	AC083799.1					ENSG00000163644	PPM1K	ENSG00000272079		ENSG00000134533	RERG	ENSG00000006062	MAP3K14	ENSG00000165959	CLMN					ENSG00000188487	INSC	ENSG00000214756	CSKMT
ENSG00000163485	ADORA1	ENSG00000049130	KITLG					ENSG00000240204	SMKR1	ENSG00000112561	TFEB	ENSG00000280339	AP001528.2	ENSG00000148735	PLEKHS1					ENSG00000131378	RFTN1	ENSG00000176401	EID2B	ENSG00000150722	PPP1R1C	ENSG00000111859	NEDD9	ENSG00000121104	FAM117A					ENSG00000123329	ARHGAP9	ENSG00000237424	FOXD2-AS1
ENSG00000259803	SLC22A31	ENSG00000223361	FTH1P10					ENSG00000173221	GLRX	ENSG00000198691	ABCA4	ENSG00000237781	ADAMTSL4-AS2	ENSG00000280079	AC011447.7					ENSG00000166548	TK2	ENSG00000268996	MAN1B1-DT	ENSG00000243064	ABCC13	ENSG00000137965	IFI44	ENSG00000259982	CDC37P1					ENSG00000099953	MMP11	ENSG00000156453	PCDH1
ENSG00000233834	AC005083.1	ENSG00000162989	KCNJ3					ENSG00000109472	CPE	ENSG00000116661	FBXO2	ENSG00000224081	SLC44A3-AS1	ENSG00000144320	LNPK					ENSG00000136158	SPRY2	ENSG00000249572	TARS1-DT	ENSG00000264230	ANXA8L1	ENSG00000265972	TXNIP	ENSG00000281881	#N/A					ENSG00000166819	PLIN1	ENSG00000272622	AC010735.2
ENSG00000240990	HOXA11-AS	ENSG00000228412	LNC-LBCS					ENSG00000185477	GPRIN3	ENSG00000100097	LGALS1	ENSG00000240950	AC021074.1	ENSG00000079335	CDC14A					ENSG00000172954	LCLAT1	ENSG00000181904	C5orf24	ENSG00000169469	SPRR1B	ENSG00000178343	SHISA3	ENSG00000273812	BX640514.2					ENSG00000105514	RAB3D	ENSG00000112218	GPR63
ENSG00000154342	WNT3A	ENSG00000183778	B3GALT5					ENSG00000041353	RAB27B	ENSG00000228412	LNC-LBCS	ENSG00000166407	LMO1	ENSG00000107679	PLEKHA1					ENSG00000162129	CLPB	ENSG00000162576	MXRA8	ENSG00000151365	THRSP	ENSG00000127324	TSPAN8	ENSG00000188177	ZC3H6					ENSG00000101842	VSIG1	ENSG00000277161	PIGW
ENSG00000165995	CACNB2	ENSG00000235949	#N/A					ENSG00000137573	SULF1	ENSG00000232229	LINC00865	ENSG00000149634	SPATA25	ENSG00000164418	GRIK2					ENSG00000160062	ZBTB8A	ENSG00000261188	TFIP11-DT	ENSG00000187054	TMPRSS11A	ENSG00000176842	IRX5	ENSG00000247134	AC090204.1					ENSG00000267774	AC010776.2	ENSG00000175548	ALG10B
ENSG00000019186	CYP24A1	ENSG00000180694	TMEM64					ENSG00000134352	IL6ST	ENSG00000184060	ADAP2	ENSG00000234789	AL590369.1	ENSG00000091428	RAPGEF4					ENSG00000244242	IFITM10	ENSG00000234432	LINC02983	ENSG00000107562	CXCL12	ENSG00000277758	FO681492.1	ENSG00000072310	SREBF1					ENSG00000240291	AL450384.2	ENSG00000170961	HAS2
ENSG00000184574	LPAR5	ENSG00000111348	ARHGDIB					ENSG00000185052	SLC24A3	ENSG00000259527	LINC00052	ENSG00000242136	AC093904.2	ENSG00000145824	CXCL14					ENSG00000245149	RNF139-DT	ENSG00000236859	NIFK-AS1	ENSG00000181378	CFAP65	ENSG00000080561	MID2	ENSG00000111863	ADTRP					ENSG00000198133	TMEM229B	ENSG00000071073	MGAT4A
ENSG00000076356	PLXNA2	ENSG00000091986	CCDC80					ENSG00000133121	STARD13	ENSG00000279561		ENSG00000171747	LGALS4	ENSG00000102290	PCDH11X					ENSG00000260912		ENSG00000236901	MIR600HG	ENSG00000184330	S100A7A	ENSG00000172201	ID4	ENSG00000079459	FDFT1					ENSG00000123096	SSPN	ENSG00000213888	LINC01521
ENSG00000168679	SLC16A4	ENSG00000183111	ARHGEF37					ENSG00000164690	SHH	ENSG00000219438	TAFA5	ENSG00000242659	AC108693.2	ENSG00000144366	GULP1					ENSG00000250462	LRRC37BP1	ENSG00000282386		ENSG00000069188	SDK2	ENSG00000095303	PTGS1	ENSG00000163734	CXCL3					ENSG00000262180	OCLM	ENSG00000185127	C6orf120
ENSG00000176092	CRYBG2	ENSG00000156475	PPP2R2B					ENSG00000138356	AOX1	ENSG00000204282	#N/A	ENSG00000095303	PTGS1	ENSG00000223523	AC092598.1					ENSG00000155961	RAB39B	ENSG00000205426	KRT81	ENSG00000002745	WNT16	ENSG00000233198	RNF224	ENSG00000033867	SLC4A7					ENSG00000197496	SLC2A10	ENSG00000205808	PLPP6
ENSG00000261578	AP003119.3	ENSG00000262222	#N/A					ENSG00000046653	GPM6B	ENSG00000273783	GTF2A1-AS1	ENSG00000267073	AC005256.1	ENSG00000179542	SLITRK4					ENSG00000196689	TRPV1	ENSG00000250303	LINC02762	ENSG00000186832	KRT16	ENSG00000125968	ID1	ENSG00000152256	PDK1					ENSG00000162078	ZG16B	ENSG00000243701	DUBR
ENSG00000211689	TRGC1	ENSG00000166165	CKB					ENSG00000163531	NFASC	ENSG00000260604		ENSG00000254461	AP001107.4	ENSG00000171488	LRRC8C					ENSG00000177465	ACOT4	ENSG00000273314		ENSG00000259977	AL121578.2	ENSG00000074527	NTN4	ENSG00000161544	CYGB					ENSG00000176046	NUPR1	ENSG00000272341	AL137003.2
ENSG00000272523	LINC01023	ENSG00000150051	MKX					ENSG00000105974	CAV1	ENSG00000125995	ROMO1	ENSG00000198959	TGM2	ENSG00000151690	MFSD6					ENSG00000104880	ARHGEF18	ENSG00000265190	ANXA8	ENSG00000240583	AQP1	ENSG00000235173	HGH1	ENSG00000152128	TMEM163					ENSG00000173227	SYT12	ENSG00000229953	AL590666.2
ENSG00000185267	CDNF	ENSG00000123119	NECAB1					ENSG00000115738	ID2	ENSG00000272622		ENSG00000147127	RAB41	ENSG00000141424	SLC39A6					ENSG00000140961	OSGIN1	ENSG00000242498	ARPIN	ENSG00000231346	LINC01160	ENSG00000185442	FAM174B	ENSG00000204789	ZNF204P					ENSG00000188747	NOXA1	ENSG00000132286	TIMM10B
ENSG00000172478	MAB21L4	ENSG00000185737	NRG3					ENSG00000172465	TCEAL1	ENSG00000267296	CEBPA-DT	ENSG00000198754	OXCT2	ENSG00000133687	TMTC1					ENSG00000061455	PRDM6	ENSG00000019186	CYP24A1	ENSG00000167780	SOAT2	ENSG00000180921	FAM83H	ENSG00000235314	LINC00957					ENSG00000187994	RINL	ENSG00000160233	LRRC3
ENSG00000149527	PLCH2	ENSG00000256304	#N/A					ENSG00000180769	WDFY3-AS2	ENSG00000257122	RRN3P3	ENSG00000229391	HLA-DRB6	ENSG00000111962	UST							ENSG00000175264	CHST1	ENSG00000163520	FBLN2	ENSG00000164251	F2RL1	ENSG00000152217	SETBP1					ENSG00000221955	SLC12A8	ENSG00000133026	MYH10
ENSG00000215196	BASP1-AS1	ENSG00000118946	PCDH17					ENSG00000104369	JPH1	ENSG00000272068	BCAN-AS1	ENSG00000271933	AL603756.1	ENSG00000050628	PTGER3							ENSG00000228412	LNC-LBCS	ENSG00000186086	NBPF6	ENSG00000139438	FAM222A	ENSG00000231752	EMBP1					ENSG00000176049	JAKMIP2	ENSG00000231365	WARS2-AS1
ENSG00000115596	WNT6	ENSG00000155324	GRAMD2B					ENSG00000188211	NCR3LG1	ENSG00000144063	MALL	ENSG00000137868	STRA6	ENSG00000129595	EPB41L4A							ENSG00000160469	BRSK1	ENSG00000265190	ANXA8	ENSG00000242689	CNTF	ENSG00000183762	KREMEN1					ENSG00000255823	MTRNR2L8	ENSG00000272695	GAS6-DT
ENSG00000230882	AC005077.4	ENSG00000274290	H2BC6					ENSG00000139323	POC1B	ENSG00000158161	EYA3	ENSG00000232536	AL365436.2	ENSG00000111885	MAN1A1							ENSG00000173727	FAUP4	ENSG00000179256	SMCO3	ENSG00000197191	CYSRT1	ENSG00000201699	RNU1-59P					ENSG00000266145	RHOT1P1	ENSG00000175175	PPM1E
ENSG00000143882	ATP6V1C2	ENSG00000150764	DIXDC1					ENSG00000089050	RBBP9	ENSG00000204682	MIR1915HG	ENSG00000246375	PPM1K-DT	ENSG00000267472	ARHGAP27P2							ENSG00000265982		ENSG00000197249	SERPINA1	ENSG00000153395	LPCAT1	ENSG00000250802	ZBED3-AS1					ENSG00000100985	MMP9	ENSG00000165716	DIPK1B
ENSG00000226084	AC113935.1	ENSG00000207422	RNU6-813P					ENSG00000160961	ZNF333	ENSG00000235423	#N/A	ENSG00000229214	LINC00242	ENSG00000188738	FSIP2							ENSG00000261423	TMEM202-AS1	ENSG00000100055	CYTH4	ENSG00000171428	NAT1	ENSG00000173376	NDNF					ENSG00000155962	CLIC2	ENSG00000268858	AL118506.1
ENSG00000173281	PPP1R3B	ENSG00000153246	PLA2R1					ENSG00000124249	KCNK15	ENSG00000118939	UCHL3	ENSG00000271503	CCL5	ENSG00000115221	ITGB6							ENSG00000250903	GMDS-DT	ENSG00000111816	FRK	ENSG00000137267	TUBB2A	ENSG00000071242	RPS6KA2					ENSG00000251432	LINC02615	ENSG00000274712	AC005332.4
ENSG00000197813	AC011450.1	ENSG00000151135	TMEM263					ENSG00000144218	AFF3	ENSG00000160401	CFAP157	ENSG00000279900	AP001767.4	ENSG00000183784	DOCK8-AS1							ENSG00000243701	DUBR	ENSG00000164129	NPY5R	ENSG00000143631	FLG	ENSG00000282851	BISPR					ENSG00000272744	AC107214.2	ENSG00000203362	POLH-AS1
ENSG00000104783	KCNN4	ENSG00000075618	FSCN1					ENSG00000171004	HS6ST2	ENSG00000270362	HMGN3-AS1	ENSG00000260750	AC092720.1	ENSG00000113594	LIFR							ENSG00000101188	NTSR1	ENSG00000279007	#N/A	ENSG00000221926	TRIM16	ENSG00000279312	AL136164.4					ENSG00000102934	PLLP	ENSG00000230330	HMGN2P3
ENSG00000115274	INO80B	ENSG00000106665	CLIP2					ENSG00000106541	AGR2	ENSG00000168237	GLYCTK	ENSG00000115935	WIPF1	ENSG00000270964	AC016355.1							ENSG00000224984		ENSG00000179133	C10orf67	ENSG00000174276	ZNHIT2	ENSG00000164683	HEY1					ENSG00000184371	CSF1	ENSG00000121454	LHX4
ENSG00000125354	SEPTIN6	ENSG00000130635	COL5A1					ENSG00000185950	IRS2	ENSG00000273230		ENSG00000186007	LEMD1	ENSG00000167191	GPRC5B							ENSG00000105784	RUNDC3B	ENSG00000278598	MIR6775	ENSG00000265763	ZNF488	ENSG00000131944	FAAP24					ENSG00000164120	HPGD	ENSG00000188856	RPSAP47
ENSG00000269516	CYP4F23P	ENSG00000276600	RAB7B					ENSG00000223749	MIR503HG	ENSG00000272447		ENSG00000186474	KLK12	ENSG00000160191	PDE9A							ENSG00000280287		ENSG00000134595	SOX3	ENSG00000160949	TONSL	ENSG00000114200	BCHE					ENSG00000188177	ZC3H6	ENSG00000237036	ZEB1-AS1
ENSG00000245526	LINC00461	ENSG00000255874	LINC00346					ENSG00000151876	FBXO4	ENSG00000082482	KCNK2	ENSG00000167945	#N/A	ENSG00000079819	EPB41L2							ENSG00000167755	KLK6	ENSG00000104205	SGK3	ENSG00000147676	MAL2	ENSG00000090238	YPEL3					ENSG00000104081	BMF	ENSG00000117593	DARS2
ENSG00000234327	AC012146.1	ENSG00000249992	TMEM158					ENSG00000196267	ZNF836	ENSG00000100344	PNPLA3	ENSG00000129455	KLK8	ENSG00000156103	MMP16							ENSG00000198947	DMD	ENSG00000238118	SLC25A24P2	ENSG00000162772	ATF3	ENSG00000181885	CLDN7					ENSG00000100100	PIK3IP1	ENSG00000176894	PXMP2
ENSG00000235316	DUSP8P5	ENSG00000144063	MALL					ENSG00000229835	KHSRPP1	ENSG00000074527	NTN4	ENSG00000167653	PSCA	ENSG00000143153	ATP1B1							ENSG00000249364	LINC02997	ENSG00000107518	ATRNL1	ENSG00000167173	C15orf39	ENSG00000242574	HLA-DMB					ENSG00000166592	RRAD	ENSG00000215190	LINC00680
ENSG00000041515	MYO16	ENSG00000172201	ID4					ENSG00000108984	MAP2K6	ENSG00000183784	DOCK8-AS1	ENSG00000236305	SLC12A9-AS1	ENSG00000145526	CDH18							ENSG00000255310		ENSG00000134830	C5AR2	ENSG00000273036	AL390726.5	ENSG00000275395	FCGBP					ENSG00000124766	SOX4	ENSG00000271936	AC012073.1
ENSG00000255774	LINC02747	ENSG00000116544	DLGAP3					ENSG00000150995	ITPR1	ENSG00000276791		ENSG00000230373	GOLGA6L5P	ENSG00000169504	CLIC4							ENSG00000273888	#N/A	ENSG00000106688	SLC1A1	ENSG00000029534	ANK1	ENSG00000173432	SAA1					ENSG00000149527	PLCH2	ENSG00000182378	PLCXD1
ENSG00000189007	ADAT2	ENSG00000163040	CCDC74A					ENSG00000223523		ENSG00000105711	SCN1B	ENSG00000250131	AC078881.1	ENSG00000110318	CEP126							ENSG00000213222	TOMM40P4	ENSG00000250303	LINC02762	ENSG00000108771	DHX58	ENSG00000143412	ANXA9					ENSG00000049089	COL9A2	ENSG00000271614	ATP2B1-AS1
ENSG00000270168	#N/A	ENSG00000135916	ITM2C					ENSG00000109861	CTSC	ENSG00000130203	APOE	ENSG00000213145	CRIP1	ENSG00000272825	AL844908.1							ENSG00000134013	LOXL2	ENSG00000247774	PCED1B-AS1	ENSG00000117228	GBP1	ENSG00000274828	AC068473.5					ENSG00000130768	SMPDL3B	ENSG00000187134	AKR1C1
ENSG00000277758	FO681492.1	ENSG00000242779	ZNF702P					ENSG00000107968	MAP3K8	ENSG00000144648	ACKR2	ENSG00000143556	S100A7	ENSG00000177707	NECTIN3							ENSG00000106366	SERPINE1	ENSG00000160801	PTH1R	ENSG00000120899	PTK2B	ENSG00000214140	PRCD					ENSG00000110628	SLC22A18	ENSG00000166803	PCLAF
ENSG00000148344	PTGES	ENSG00000184254	ALDH1A3					ENSG00000138821	SLC39A8	ENSG00000143590	EFNA3	ENSG00000266236	NARF-IT1	ENSG00000228412	LNC-LBCS							ENSG00000255874	PRECSIT	ENSG00000173262	SLC2A14	ENSG00000125740	FOSB	ENSG00000161642	ZNF385A					ENSG00000243649	CFB	ENSG00000271122	AC018647.2
ENSG00000070759	TESK2	ENSG00000138650	PCDH10					ENSG00000258297	#N/A	ENSG00000106366	SERPINE1	ENSG00000137070	IL11RA	ENSG00000111052	LIN7A							ENSG00000276791		ENSG00000070985	TRPM5	ENSG00000143367	TUFT1	ENSG00000128052	KDR					ENSG00000163359	COL6A3	ENSG00000269837	IPO5P1
ENSG00000137573	SULF1	ENSG00000132561	MATN2					ENSG00000279207		ENSG00000247400	DNAJC3-DT	ENSG00000264201	MIR4701	ENSG00000249599	BMPR1B-DT							ENSG00000186472	PCLO	ENSG00000180269	GPR139	ENSG00000136856	SLC2A8	ENSG00000111319	SCNN1A					ENSG00000124491	F13A1	ENSG00000281490	CICP14
ENSG00000125089	SH3TC1	ENSG00000139737	SLAIN1					ENSG00000163141	BNIPL	ENSG00000241990	#N/A	ENSG00000107147	KCNT1	ENSG00000149212	SESN3							ENSG00000276223		ENSG00000130598	TNNI2	ENSG00000232774	FLJ22447	ENSG00000081181	ARG2					ENSG00000183401	CCDC159	ENSG00000102547	CAB39L
ENSG00000135976	ANKRD36	ENSG00000169429	CXCL8					ENSG00000133943	DGLUCY	ENSG00000254416	LINC02732	ENSG00000184163	C1QTNF12	ENSG00000105855	ITGB8							ENSG00000229422		ENSG00000234911	TEX21P	ENSG00000182324	KCNJ14	ENSG00000157064	NMNAT2					ENSG00000041353	RAB27B	ENSG00000103257	SLC7A5
ENSG00000112041	TULP1	ENSG00000173110	HSPA6					ENSG00000143457	GOLPH3L	ENSG00000265982		ENSG00000260025	CRIM1-DT	ENSG00000170540	ARL6IP1							ENSG00000138829	FBN2	ENSG00000251821	RNU6-583P	ENSG00000079215	SLC1A3	ENSG00000117152	RGS4					ENSG00000110195	FOLR1	ENSG00000254615	AC027031.2
ENSG00000270184	AC018695.4	ENSG00000137462	TLR2					ENSG00000079102	RUNX1T1	ENSG00000197959	DNM3	ENSG00000171403	KRT9	ENSG00000168350	DEGS2							ENSG00000125848	FLRT3	ENSG00000214456	PLIN5	ENSG00000169439	SDC2	ENSG00000198612	COPS8					ENSG00000261371	PECAM1	ENSG00000116127	ALMS1
ENSG00000095321	CRAT	ENSG00000263013	#N/A					ENSG00000264112		ENSG00000271643	PDCD6IP-DT	ENSG00000259840	Z97653.1	ENSG00000150551	LYPD1							ENSG00000221949	LINC01465	ENSG00000185697	MYBL1	ENSG00000167693	NXN	ENSG00000095539	SEMA4G					ENSG00000179862	CITED4	ENSG00000242474	AC093627.5
ENSG00000246985	SOCS2-AS1	ENSG00000109466	KLHL2					ENSG00000135374	ELF5	ENSG00000221866	PLXNA4	ENSG00000197467	COL13A1	ENSG00000139910	NOVA1							ENSG00000266947		ENSG00000147614	ATP6V0D2	ENSG00000166147	FBN1	ENSG00000110881	ASIC1					ENSG00000198932	GPRASP1	ENSG00000117395	EBNA1BP2
ENSG00000214456	PLIN5	ENSG00000012779	ALOX5					ENSG00000176018	LYSMD3	ENSG00000108602	ALDH3A1	ENSG00000174912	METTL15P1	ENSG00000166831	RBPMS2							ENSG00000272068	BCAN-AS1	ENSG00000162891	IL20	ENSG00000163545	NUAK2	ENSG00000091986	CCDC80					ENSG00000100055	CYTH4	ENSG00000165156	ZHX1
ENSG00000244468	AC093001.1	ENSG00000160191	PDE9A					ENSG00000254685	FPGT	ENSG00000185567	AHNAK2	ENSG00000203697	CAPN8	ENSG00000064651	SLC12A2							ENSG00000116701	NCF2	ENSG00000249364	AC112206.2	ENSG00000130489	SCO2	ENSG00000231298	MANCR					ENSG00000185634	SHC4	ENSG00000143889	HNRNPLL
ENSG00000141579	ZNF750	ENSG00000198074	AKR1B10					ENSG00000164291	ARSK	ENSG00000178700	DHFR2	ENSG00000091592	NLRP1	ENSG00000152078	TLCD4							ENSG00000204588	LINC01123	ENSG00000225362	CT62	ENSG00000198771	RCSD1	ENSG00000174327	SLC16A13					ENSG00000213949	ITGA1	ENSG00000150051	MKX
ENSG00000168447	SCNN1B	ENSG00000171444	MCC					ENSG00000184481	FOXO4	ENSG00000184254	ALDH1A3	ENSG00000166159	LRTM2	ENSG00000267886	AC074135.1							ENSG00000089847	ANKRD24	ENSG00000089041	P2RX7	ENSG00000125378	BMP4	ENSG00000260563	AC132872.1					ENSG00000162591	MEGF6	ENSG00000204860	FAM201A
ENSG00000138356	AOX1	ENSG00000064393	HIPK2					ENSG00000153071	DAB2	ENSG00000272944		ENSG00000267121	AC008105.3	ENSG00000033867	SLC4A7							ENSG00000141965	FEM1A	ENSG00000198553	KCNRG	ENSG00000050820	BCAR1	ENSG00000254612	AP001000.1					ENSG00000108846	ABCC3	ENSG00000264577	AC010761.1
ENSG00000224888	AC138028.2	ENSG00000135333	EPHA7					ENSG00000134716	CYP2J2	ENSG00000167755	KLK6	ENSG00000170465	KRT6C	ENSG00000272092	AC087623.2							ENSG00000235919	ASH1L-AS1	ENSG00000253154	AC100801.1	ENSG00000168477	TNXB	ENSG00000149313	AASDHPPT					ENSG00000167895	TMC8	ENSG00000163257	DCAF16
ENSG00000104205	SGK3	ENSG00000143499	SMYD2					ENSG00000135549	PKIB	ENSG00000121858	TNFSF10	ENSG00000151062	CACNA2D4	ENSG00000226887	ERVMER34-1							ENSG00000178700	DHFR2	ENSG00000106633	GCK	ENSG00000130635	COL5A1	ENSG00000183873	SCN5A					ENSG00000270001	AL121894.2	ENSG00000126749	EMG1
ENSG00000218227	AC136632.1	ENSG00000183186	C2CD4C					ENSG00000132846	ZBED3	ENSG00000184678	H2BC21	ENSG00000110876	SELPLG	ENSG00000078018	MAP2							ENSG00000243064	ABCC13	ENSG00000133063	CHIT1	ENSG00000161618	ALDH16A1	ENSG00000146963	LUC7L2					ENSG00000166145	SPINT1	ENSG00000177383	MAGEF1
ENSG00000110799	VWF	ENSG00000154380	ENAH					ENSG00000175906	ARL4D	ENSG00000183018	SPNS2	ENSG00000263946	AC015818.3	ENSG00000174599	TRAM1L1							ENSG00000279508	#N/A	ENSG00000188886	ASTL	ENSG00000278619	MRM1	ENSG00000184117	NIPSNAP1					ENSG00000132274	TRIM22	ENSG00000088356	PDRG1
ENSG00000078081	LAMP3	ENSG00000148468	FAM171A1					ENSG00000170385	SLC30A1	ENSG00000237036	ZEB1-AS1	ENSG00000099866	MADCAM1	ENSG00000178568	ERBB4							ENSG00000167754	KLK5	ENSG00000147571	CRH	ENSG00000258472	AC005726.1	ENSG00000242193	CRYZL2P					ENSG00000053524	MCF2L2	ENSG00000171848	RRM2
ENSG00000127954	STEAP4	ENSG00000168765	GSTM4					ENSG00000198780	FAM169A	ENSG00000008735	MAPK8IP2	ENSG00000198467	TPM2	ENSG00000203685	STUM							ENSG00000261455	LINC01003	ENSG00000157150	TIMP4	ENSG00000168297	PXK	ENSG00000163739	CXCL1					ENSG00000171631	P2RY6	ENSG00000171365	CLCN5
ENSG00000260196	AC124798.1	ENSG00000128165	ADM2					ENSG00000177707	NECTIN3	ENSG00000273796	BNAT1	ENSG00000258102	MAP1LC3B2	ENSG00000212232	SNORD17							ENSG00000203685	STUM	ENSG00000235049	LINC00940	ENSG00000168140	VASN	ENSG00000111199	TRPV4					ENSG00000158022	TRIM63	ENSG00000143315	PIGM
ENSG00000167617	CDC42EP5	ENSG00000167165	UGT1A6					ENSG00000130518	IQCN	ENSG00000187566	NHLRC1	ENSG00000272267	AC021242.3	ENSG00000188152	NUTM2G							ENSG00000254416	LINC02732	ENSG00000196136	SERPINA3	ENSG00000177508	IRX3	ENSG00000003249	DBNDD1					ENSG00000177839	PCDHB9	ENSG00000248008	NRAV
ENSG00000188211	NCR3LG1	ENSG00000113594	LIFR					ENSG00000198039	ZNF273	ENSG00000270959	LPP-AS2	ENSG00000236591	AL357992.1	ENSG00000116701	NCF2							ENSG00000204740	MALRD1	ENSG00000259459	LINC02568	ENSG00000140691	ARMC5	ENSG00000160208	RRP1B					ENSG00000101230	ISM1	ENSG00000247516	MIR4458HG
ENSG00000120833	SOCS2	ENSG00000145147	SLIT2					ENSG00000162670	BRINP3	ENSG00000173727	FAUP4	ENSG00000269489	AL589765.6	ENSG00000264918	#N/A							ENSG00000212232	SNORD17	ENSG00000265665	#N/A	ENSG00000145194	ECE2	ENSG00000021300	PLEKHB1					ENSG00000178977	LINC00324	ENSG00000198830	HMGN2
ENSG00000197140	ADAM32	ENSG00000171603	CLSTN1					ENSG00000170006	TMEM154	ENSG00000165887	ANKRD2	ENSG00000152049	KCNE4	ENSG00000187068	C3orf70							ENSG00000137648	TMPRSS4	ENSG00000260742	AC009962.1	ENSG00000160190	SLC37A1	ENSG00000169429	CXCL8					ENSG00000147676	MAL2	ENSG00000111700	SLCO1B3
ENSG00000166979	EVA1C	ENSG00000277075	H2AC8					ENSG00000163017	ACTG2	ENSG00000141965	FEM1A	ENSG00000198019	FCGR1B	ENSG00000246792	AC106038.1							ENSG00000184678	H2BC21	ENSG00000204072	ARMCX7P	ENSG00000130513	GDF15	ENSG00000091490	SEL1L3					ENSG00000238142	BX284668.5	ENSG00000183691	NOG
ENSG00000130707	ASS1	ENSG00000211445	GPX3					ENSG00000096968	JAK2	ENSG00000267100	ILF3-DT	ENSG00000108950	FAM20A	ENSG00000224984	AL512363.1							ENSG00000237036	ZEB1-AS1	ENSG00000269155	AL009178.2	ENSG00000178896	EXOSC4	ENSG00000248890	HHIP-AS1					ENSG00000184227	ACOT1	ENSG00000270504	AL391422.4
ENSG00000137819	PAQR5	ENSG00000134265	NAPG					ENSG00000084636	COL16A1	ENSG00000272405		ENSG00000273061	CDC37L1-DT	ENSG00000268521	VN1R83P							ENSG00000071575	TRIB2	ENSG00000241158	ADAMTS9-AS1	ENSG00000137502	RAB30	ENSG00000169710	FASN					ENSG00000168071	CCDC88B	ENSG00000187189	TSPYL4
ENSG00000214013	GANC	ENSG00000131711	MAP1B					ENSG00000154930	ACSS1	ENSG00000069812	HES2	ENSG00000179071	CCDC89	ENSG00000175879	HOXD8							ENSG00000276116	FUT8-AS1	ENSG00000232487	RASA3-IT1	ENSG00000102890	ELMO3	ENSG00000107551	RASSF4					ENSG00000165757	JCAD	ENSG00000214517	PPME1
ENSG00000053524	MCF2L2	ENSG00000148700	ADD3					ENSG00000106524	ANKMY2	ENSG00000168754	FAM178B	ENSG00000280300	AC117503.4	ENSG00000150051	MKX							ENSG00000271020	#N/A	ENSG00000270332	SMC2-AS1	ENSG00000169129	AFAP1L2	ENSG00000116667	C1orf21					ENSG00000173535	TNFRSF10C	ENSG00000117069	ST6GALNAC5
ENSG00000184481	FOXO4	ENSG00000182621	PLCB1					ENSG00000229320	KRT8P12	ENSG00000273084	LINC03073	ENSG00000240216	CPHL1P	ENSG00000146376	ARHGAP18							ENSG00000259943	ZMPSTE24-DT	ENSG00000256463	SALL3	ENSG00000185483	ROR1	ENSG00000178075	GRAMD1C					ENSG00000105246	EBI3	ENSG00000181163	NPM1
ENSG00000130775	THEMIS2	ENSG00000164850	GPER1					ENSG00000139190	VAMP1	ENSG00000261455	LINC01003	ENSG00000213169	AC069218.1	ENSG00000105810	CDK6							ENSG00000146373	RNF217	ENSG00000196427	NBPF4	ENSG00000185862	EVI2B	ENSG00000117533	VAMP4					ENSG00000160838	LRRC71	ENSG00000171155	C1GALT1C1
ENSG00000150540	HNMT	ENSG00000170049	KCNAB3					ENSG00000197442	MAP3K5	ENSG00000130600	H19	ENSG00000224805	LINC00853	ENSG00000119326	CTNNAL1							ENSG00000250132		ENSG00000214237	MINDY4B	ENSG00000184281	TSSC4	ENSG00000167964	RAB26					ENSG00000130513	GDF15	ENSG00000261455	LINC01003
ENSG00000064205	CCN5	ENSG00000225614	ZNF469					ENSG00000105976	MET	ENSG00000255874	PRECSIT	ENSG00000233052	AL513304.1	ENSG00000254198	AC113191.1							ENSG00000074527	NTN4	ENSG00000186007	LEMD1	ENSG00000138646	HERC5	ENSG00000230316	FEZF1-AS1					ENSG00000262691	AC040160.1	ENSG00000259330	INAFM2
ENSG00000198732	SMOC1	ENSG00000163531	NFASC					ENSG00000143156	NME7	ENSG00000163209	SPRR3	ENSG00000271880	AGAP11	ENSG00000149177	PTPRJ							ENSG00000272872	#N/A	ENSG00000237686	AL109615.3	ENSG00000141655	TNFRSF11A	ENSG00000168386	FILIP1L					ENSG00000186409	CCDC30	ENSG00000253304	TMEM200B
ENSG00000153237	CCDC148	ENSG00000122025	FLT3					ENSG00000118418	HMGN3	ENSG00000186832	KRT16	ENSG00000199053	MIR324	ENSG00000204516	MICB							ENSG00000275765		ENSG00000168491	CCDC110	ENSG00000125347	IRF1	ENSG00000270607	AC009549.1					ENSG00000134548	SPX	ENSG00000158161	EYA3
ENSG00000280120	AC073857.1	ENSG00000087085	ACHE					ENSG00000133739	LRRCC1	ENSG00000232160	RAP2C-AS1	ENSG00000125730	C3	ENSG00000213707	HMGB1P10							ENSG00000213225	NOC2LP1	ENSG00000250644	AC068580.4	ENSG00000204060	FOXO6	ENSG00000163359	COL6A3					ENSG00000115267	IFIH1	ENSG00000187801	ZFP69B
ENSG00000100078	PLA2G3	ENSG00000148803	FUOM					ENSG00000235750	KIAA0040	ENSG00000132688	NES	ENSG00000255046	AC069185.1	ENSG00000153561	RMND5A							ENSG00000147889	CDKN2A	ENSG00000157600	TMEM164	ENSG00000160818	GPATCH4	ENSG00000173482	PTPRM					ENSG00000142623	PADI1	ENSG00000002079	MYH16
ENSG00000180176	TH	ENSG00000033867	SLC4A7					ENSG00000066468	FGFR2	ENSG00000169020	ATP5ME	ENSG00000135636	DYSF	ENSG00000140391	TSPAN3							ENSG00000229931	ATXN1-AS1	ENSG00000103375	AQP8	ENSG00000177822	TENM3-AS1	ENSG00000247809	NR2F2-AS1					ENSG00000181444	ZNF467	ENSG00000162144	CYB561A3
ENSG00000104814	MAP4K1	ENSG00000120594	PLXDC2					ENSG00000131378	RFTN1	ENSG00000179743	SPEN-AS1	ENSG00000275684	#N/A	ENSG00000029153	ARNTL2							ENSG00000260805		ENSG00000171791	BCL2	ENSG00000167470	MIDN	ENSG00000154217	PITPNC1					ENSG00000063180	CA11	ENSG00000231889	TRAF3IP2-AS1
ENSG00000182585	EPGN	ENSG00000174032	SLC25A30					ENSG00000138439	FAM117B	ENSG00000273888	#N/A	ENSG00000165125	TRPV6	ENSG00000135002	RFK							ENSG00000108602	ALDH3A1	ENSG00000272636	DOC2B	ENSG00000108551	RASD1	ENSG00000185495	AC138393.1					ENSG00000135407	AVIL	ENSG00000167306	MYO5B
ENSG00000219891	ZSCAN12P1	ENSG00000101384	JAG1							ENSG00000117122	MFAP2	ENSG00000135824	RGS8	ENSG00000242779	ZNF702P							ENSG00000266680		ENSG00000259439	LINC01833	ENSG00000112578	BYSL	ENSG00000145075	CCDC39					ENSG00000162804	SNED1	ENSG00000011332	DPF1
ENSG00000198300	PEG3	ENSG00000169504	CLIC4							ENSG00000271614	ATP2B1-AS1	ENSG00000159339	PADI4	ENSG00000165819	METTL3							ENSG00000089505	CMTM1	ENSG00000160185	UBASH3A	ENSG00000164620	RELL2	ENSG00000065361	ERBB3					ENSG00000254122	PCDHGB7	ENSG00000213222	AC093724.1
ENSG00000118513	MYB	ENSG00000103154	NECAB2							ENSG00000259943	ZMPSTE24-DT	ENSG00000259826	AC072061.1	ENSG00000154277	UCHL1							ENSG00000263105		ENSG00000252845	RNA5SP101	ENSG00000198440	ZNF583	ENSG00000221887	HMSD					ENSG00000164400	CSF2	ENSG00000273344	PAXIP1-AS1
ENSG00000272009	AL121944.2	ENSG00000171863	RPS7							ENSG00000179546	HTR1D	ENSG00000170909	OSCAR	ENSG00000234449	#N/A							ENSG00000232229	LINC00865	ENSG00000214376	VSTM5	ENSG00000176058	TPRN	ENSG00000186106	ANKRD46					ENSG00000154330	PGM5	ENSG00000181904	C5orf24
ENSG00000240859	AC093627.4	ENSG00000111341	MGP							ENSG00000278952		ENSG00000100055	CYTH4	ENSG00000183346	CABCOCO1							ENSG00000279561		ENSG00000177108	ZDHHC22	ENSG00000143344	RGL1	ENSG00000139971	ARMH4					ENSG00000184584	TMEM173	ENSG00000243678	NME2
ENSG00000166535	A2ML1	ENSG00000103642	LACTB							ENSG00000261437	LINC02894	ENSG00000269814	#N/A	ENSG00000145675	PIK3R1							ENSG00000272405		ENSG00000145824	CXCL14	ENSG00000131471	AOC3	ENSG00000091409	ITGA6					ENSG00000171346	KRT15	ENSG00000233016	SNHG7
ENSG00000183760	ACP7	ENSG00000113583	C5orf15							ENSG00000276116	FUT8-AS1	ENSG00000180638	SLC47A2	ENSG00000231530	AL157932.1							ENSG00000246792		ENSG00000124302	CHST8	ENSG00000198324	PHETA1	ENSG00000198910	L1CAM					ENSG00000103742	IGDCC4	ENSG00000148459	PDSS1
ENSG00000196407	THEM5	ENSG00000165194	PCDH19							ENSG00000260805		ENSG00000184845	DRD1	ENSG00000249421	ADAMTS19-AS1							ENSG00000172061	LRRC15	ENSG00000198795	ZNF521	ENSG00000163362	INAVA	ENSG00000136710	CCDC115					ENSG00000165029	ABCA1	ENSG00000095752	IL11
ENSG00000188263	IL17REL	ENSG00000166033	HTRA1							ENSG00000178752	ERFE	ENSG00000019186	CYP24A1	ENSG00000011201	ANOS1							ENSG00000280161		ENSG00000100385	IL2RB	ENSG00000137628	DDX60	ENSG00000130066	SAT1					ENSG00000103528	SYT17	ENSG00000124614	RPS10
ENSG00000205730	ITPRIPL2	ENSG00000087253	LPCAT2							ENSG00000279368		ENSG00000189275	LINC01164	ENSG00000116544	DLGAP3							ENSG00000137713	PPP2R1B	ENSG00000267414	AC120049.1	ENSG00000179922	ZNF784	ENSG00000011201	ANOS1					ENSG00000158315	RHBDL2	ENSG00000197044	ZNF441
ENSG00000234614	C2CD4D-AS1	ENSG00000132563	REEP2							ENSG00000177519	RPRM	ENSG00000196407	THEM5	ENSG00000151414	NEK7							ENSG00000266709		ENSG00000214313	AZGP1P1	ENSG00000157978	LDLRAP1	ENSG00000197479	PCDHB11					ENSG00000139899	CBLN3	ENSG00000133083	DCLK1
ENSG00000116039	ATP6V1B1	ENSG00000246792	AC106038.1							ENSG00000213977	TAX1BP3	ENSG00000118729	CASQ2	ENSG00000157064	NMNAT2							ENSG00000261211		ENSG00000126010	GRPR	ENSG00000280152	AC009078.3	ENSG00000172893	DHCR7					ENSG00000273117	AC144652.1	ENSG00000141965	FEM1A
ENSG00000247157	LINC01252	ENSG00000132664	POLR3F							ENSG00000266680		ENSG00000222365	SNORD12B	ENSG00000197959	DNM3							ENSG00000107165	TYRP1	ENSG00000104267	CA2	ENSG00000106992	AK1	ENSG00000274021	AC024909.2					ENSG00000153064	BANK1	ENSG00000269190	FBXO17
ENSG00000181449	SOX2	ENSG00000135002	RFK							ENSG00000196693	ZNF33B	ENSG00000189409	MMP23B	ENSG00000185737	NRG3							ENSG00000105929	ATP6V0A4	ENSG00000256870	SLC5A8	ENSG00000127824	TUBA4A	ENSG00000125538	IL1B					ENSG00000259994	AL353796.1	ENSG00000277969	AC006449.6
ENSG00000196739	COL27A1	ENSG00000100473	COCH							ENSG00000268996	MAN1B1-DT	ENSG00000118194	TNNT2	ENSG00000106683	LIMK1							ENSG00000211448	DIO2	ENSG00000119714	GPR68	ENSG00000079313	REXO1	ENSG00000184898	RBM43					ENSG00000185352	HS6ST3	ENSG00000101210	EEF1A2
ENSG00000269981	AL627309.7	ENSG00000165863	C10orf82							ENSG00000170049	KCNAB3	ENSG00000198520	ARMH1	ENSG00000232160	RAP2C-AS1							ENSG00000224687	RASAL2-AS1	ENSG00000115896	PLCL1	ENSG00000183779	ZNF703	ENSG00000164171	ITGA2					ENSG00000127324	TSPAN8	ENSG00000213390	ARHGAP19
ENSG00000110436	SLC1A2	ENSG00000158406	H4C8							ENSG00000271020	#N/A	ENSG00000119630	PGF	ENSG00000229267	SNHG31							ENSG00000163207	IVL	ENSG00000241361	SLC25A24P1	ENSG00000179348	GATA2	ENSG00000121966	CXCR4					ENSG00000171517	LPAR3	ENSG00000144677	CTDSPL
ENSG00000146243	IRAK1BP1	ENSG00000130751	NPAS1							ENSG00000213222	TOMM40P4	ENSG00000167281	RBFOX3	ENSG00000135333	EPHA7							ENSG00000271781		ENSG00000134760	DSG1	ENSG00000126759	CFP	ENSG00000063180	CA11					ENSG00000170458	CD14	ENSG00000119705	SLIRP
ENSG00000235609	AF127577.4	ENSG00000066084	DIP2B							ENSG00000081059	TCF7	ENSG00000205544	TMEM256	ENSG00000174099	MSRB3							ENSG00000261437	LINC02894	ENSG00000137975	CLCA2	ENSG00000262580	AC087741.1	ENSG00000119138	KLF9					ENSG00000185339	TCN2	ENSG00000166166	TRMT61A
ENSG00000240216	CPHL1P	ENSG00000078018	MAP2							ENSG00000134184	GSTM1	ENSG00000102962	CCL22	ENSG00000165716	DIPK1B							ENSG00000076706	MCAM	ENSG00000164687	FABP5	ENSG00000167930	FAM234A	ENSG00000149212	SESN3					ENSG00000228657	RPL23AP58	ENSG00000203644	AC083799.1
ENSG00000074803	SLC12A1	ENSG00000197208	SLC22A4							ENSG00000230797	YY2	ENSG00000213144	AC084880.1	ENSG00000158636	EMSY							ENSG00000214922	HLA-F-AS1	ENSG00000137573	SULF1	ENSG00000103326	CAPN15	ENSG00000123689	G0S2					ENSG00000205593	DENND6B	ENSG00000225206	MIR137HG
ENSG00000205464	ATP6AP1L	ENSG00000274370	AC130371.2							ENSG00000128510	CPA4	ENSG00000213740	SERBP1P1	ENSG00000248138	AC097515.1							ENSG00000272944		ENSG00000165188	RNF183	ENSG00000179041	RRS1	ENSG00000106683	LIMK1					ENSG00000172086	KRCC1	ENSG00000116922	C1orf109
ENSG00000157613	CREB3L1	ENSG00000227218	AL157935.2							ENSG00000229422		ENSG00000270168	#N/A	ENSG00000186976	EFCAB6							ENSG00000237149	ZNF503-AS2	ENSG00000154553	PDLIM3	ENSG00000197903	HIST1H2BK	ENSG00000164938	TP53INP1					ENSG00000205795	CYS1	ENSG00000245060	LINC00847
ENSG00000135697	BCO1	ENSG00000049860	HEXB							ENSG00000144712	CAND2	ENSG00000154252	GAL3ST2	ENSG00000228265	#N/A							ENSG00000269743	SLC25A53	ENSG00000004948	CALCR	ENSG00000183018	SPNS2	ENSG00000231389	HLA-DPA1					ENSG00000099937	SERPIND1	ENSG00000138395	CDK15
ENSG00000272449	AL139246.5	ENSG00000229953	AL590666.2							ENSG00000264456		ENSG00000135373	EHF	ENSG00000232328	AC084030.1							ENSG00000116032	GRIN3B	ENSG00000150873	C2orf50	ENSG00000136826	KLF4	ENSG00000150051	MKX					ENSG00000235823	OLMALINC	ENSG00000234160	AL513165.1
ENSG00000181652	ATG9B	ENSG00000198682	PAPSS2							ENSG00000221949	LINC01465	ENSG00000235049	LINC00940	ENSG00000066583	ISOC1							ENSG00000177519	RPRM	ENSG00000156398	SFXN2	ENSG00000164855	TMEM184A	ENSG00000169247	SH3TC2					ENSG00000136244	IL6	ENSG00000118162	KPTN
ENSG00000162804	SNED1	ENSG00000138448	ITGAV							ENSG00000259891		ENSG00000240449	AC005586.1	ENSG00000198740	ZNF652							ENSG00000276850		ENSG00000162892	IL24	ENSG00000157637	SLC38A10	ENSG00000257354	AC048341.1					ENSG00000168077	SCARA3	ENSG00000253251	SHLD3
ENSG00000235706	DICER1-AS1	ENSG00000124225	PMEPA1							ENSG00000213225	NOC2LP1	ENSG00000262152	LINC00514	ENSG00000241399	CD302							ENSG00000271614	ATP2B1-AS1	ENSG00000157303	SUSD3	ENSG00000183569	SERHL2	ENSG00000114268	PFKFB4					ENSG00000267568	AC016168.2	ENSG00000106366	SERPINE1
ENSG00000079308	TNS1	ENSG00000171488	LRRC8C							ENSG00000150051	MKX	ENSG00000105650	PDE4C	ENSG00000152484	USP12							ENSG00000166509	CLEC3A	ENSG00000085662	AKR1B1	ENSG00000214562	NUTM2D	ENSG00000182568	SATB1					ENSG00000244242	IFITM10	ENSG00000150893	FREM2
ENSG00000250786	SNHG18	ENSG00000152484	USP12							ENSG00000163207	IVL	ENSG00000197506	SLC28A3	ENSG00000154146	NRGN							ENSG00000260461	#N/A	ENSG00000260466	AC126696.2	ENSG00000173621	LRFN4	ENSG00000131094	C1QL1					ENSG00000153246	PLA2R1	ENSG00000176401	EID2B
ENSG00000228492	RAB11FIP1P1	ENSG00000076716	GPC4							ENSG00000137713	PPP2R1B	ENSG00000261879	AC087500.1	ENSG00000112183	RBM24							ENSG00000168671	UGT3A2	ENSG00000151376	ME3	ENSG00000196843	ARID5A	ENSG00000160602	NEK8					ENSG00000119514	GALNT12	ENSG00000256151	ADGRD1-AS1
ENSG00000162975	KCNF1	ENSG00000136490	LIMD2							ENSG00000276728		ENSG00000199753	SNORD104	ENSG00000135905	DOCK10							ENSG00000279821		ENSG00000248905	FMN1	ENSG00000176410	DNAJC30	ENSG00000253746	AC091182.2					ENSG00000259803	SLC22A31	ENSG00000173436	MINOS1
ENSG00000227051	C14orf132	ENSG00000092621	PHGDH							ENSG00000172927	MYEOV	ENSG00000230314	ELOVL2-AS1	ENSG00000131711	MAP1B							ENSG00000250731	TPM3P6	ENSG00000197977	ELOVL2	ENSG00000167996	FTH1	ENSG00000135069	PSAT1					ENSG00000196208	GREB1	ENSG00000075188	NUP37
ENSG00000213468	FIRRE	ENSG00000099250	NRP1							ENSG00000071575	TRIB2	ENSG00000261104	AC093904.4	ENSG00000134265	NAPG							ENSG00000278952		ENSG00000167080	B4GALNT2	ENSG00000119714	GPR68	ENSG00000275131	AC241952.1					ENSG00000162645	GBP2	ENSG00000254093	PINX1
ENSG00000130829	DUSP9	ENSG00000180596	H2BC4							ENSG00000280287		ENSG00000130822	PNCK	ENSG00000026103	FAS							ENSG00000260604		ENSG00000057657	PRDM1	ENSG00000204839	MROH6	ENSG00000116285	ERRFI1					ENSG00000111801	BTN3A3	ENSG00000116120	FARSB
ENSG00000180535	BHLHA15	ENSG00000008441	NFIX							ENSG00000236809	SNX25P1	ENSG00000139547	RDH16	ENSG00000162174	ASRGL1							ENSG00000271643	PDCD6IP-DT	ENSG00000167711	SERPINF2	ENSG00000227473	TSSK5P	ENSG00000128610	FEZF1					ENSG00000010310	GIPR	ENSG00000105202	FBL
ENSG00000114541	FRMD4B	ENSG00000074590	NUAK1							ENSG00000196549	MME	ENSG00000102854	MSLN	ENSG00000198682	PAPSS2							ENSG00000270964	MAP2K5-DT	ENSG00000102393	GLA	ENSG00000100031	GGT1	ENSG00000229563	LINC01204					ENSG00000243742	RPLP0P2	ENSG00000179859	RNF227
ENSG00000141642	ELAC1	ENSG00000064042	LIMCH1							ENSG00000271324	#N/A	ENSG00000169218	RSPO1	ENSG00000137561	TTPA							ENSG00000270659		ENSG00000166922	SCG5	ENSG00000269335	IKBKG	ENSG00000090339	ICAM1					ENSG00000155265	GOLGA7B	ENSG00000183444	OR7E38P
ENSG00000146197	SCUBE3	ENSG00000187837	H1-2							ENSG00000260464		ENSG00000186086	NBPF6	ENSG00000128683	GAD1							ENSG00000248360	LINC00504	ENSG00000198153	ZNF849P	ENSG00000163083	INHBB	ENSG00000067715	SYT1					ENSG00000125730	C3	ENSG00000188611	ASAH2
ENSG00000224940	PRRT4	ENSG00000152076	CCDC74B							ENSG00000224687	RASAL2-AS1	ENSG00000273226	AL391834.2	ENSG00000214077	GNAQP1							ENSG00000204969	PCDHA2	ENSG00000249001	AC093895.2	ENSG00000153721	CNKSR3	ENSG00000227775	AL031282.1					ENSG00000186517	ARHGAP30	ENSG00000172260	NEGR1
ENSG00000283050	GTF2IP12	ENSG00000185038	MROH2A							ENSG00000183668	PSG9	ENSG00000266405	AP005061.2	ENSG00000209082	MT-TL1							ENSG00000197959	DNM3	ENSG00000168421	RHOH	ENSG00000167106	FAM102A	ENSG00000122884	P4HA1					ENSG00000206140	TMEM191C	ENSG00000159423	ALDH4A1
ENSG00000151689	INPP1	ENSG00000008086	CDKL5							ENSG00000276850		ENSG00000241935	HOGA1	ENSG00000197860	SGTB							ENSG00000104059	ENTREP2	ENSG00000159339	PADI4	ENSG00000111641	NOP2	ENSG00000282894	DUX4L33					ENSG00000198756	COLGALT2	ENSG00000136522	MRPL47
ENSG00000104381	GDAP1	ENSG00000091490	SEL1L3							ENSG00000196741	LINC01560	ENSG00000263325	AC003965.2	ENSG00000137713	PPP2R1B							ENSG00000196693	ZNF33B	ENSG00000166833	NAV2	ENSG00000163481	RNF25	ENSG00000104765	BNIP3L					ENSG00000185745	IFIT1	ENSG00000185920	PTCH1
ENSG00000012171	SEMA3B	ENSG00000140391	TSPAN3							ENSG00000254854	NECTIN1-DT	ENSG00000187695	#N/A	ENSG00000173482	PTPRM							ENSG00000174640	SLCO2A1	ENSG00000143847	PPFIA4	ENSG00000108821	COL1A1	ENSG00000134109	EDEM1					ENSG00000162241	SLC25A45	ENSG00000244045	TMEM199
ENSG00000143369	ECM1	ENSG00000261220	AC103706.1							ENSG00000145824	CXCL14	ENSG00000181097	LINC02878	ENSG00000175264	CHST1							ENSG00000230797	YY2	ENSG00000139352	ASCL1	ENSG00000272556	GTF2IP13	ENSG00000144063	MALL					ENSG00000073756	PTGS2	ENSG00000249353	NPM1P27
ENSG00000134258	VTCN1	ENSG00000085276	MECOM							ENSG00000260750		ENSG00000179057	IGSF22	ENSG00000169851	PCDH7							ENSG00000196741	LINC01560	ENSG00000187726	DNAJB13	ENSG00000052749	RRP12	ENSG00000167377	ZNF23					ENSG00000171872	KLF17	ENSG00000139675	HNRNPA1L2
ENSG00000205363	INSYN1	ENSG00000030110	BAK1							ENSG00000182791	CCDC87	ENSG00000084636	COL16A1	ENSG00000066084	DIP2B							ENSG00000105879	CBLL1	ENSG00000154065	ANKRD29	ENSG00000188191	PRKAR1B	ENSG00000106333	PCOLCE					ENSG00000279117	AP001972.5	ENSG00000135763	URB2
ENSG00000176597	B3GNT5	ENSG00000105088	OLFM2							ENSG00000170122	FOXD4	ENSG00000268798	AC027307.3	ENSG00000157110	RBPMS							ENSG00000274370		ENSG00000261606	AC091230.1	ENSG00000030110	BAK1	ENSG00000279184	#N/A					ENSG00000099194	SCD	ENSG00000221990	EXOC3-AS1
ENSG00000213654	GPSM3	ENSG00000113532	ST8SIA4							ENSG00000185736	ADARB2	ENSG00000274104	AC020910.5	ENSG00000155097	ATP6V1C1							ENSG00000267702	#N/A	ENSG00000102445	RUBCNL	ENSG00000104356	POP1	ENSG00000067064	IDI1					ENSG00000091490	SEL1L3	ENSG00000174574	AKIRIN1
ENSG00000099204	ABLIM1	ENSG00000168386	FILIP1L							ENSG00000274370		ENSG00000259803	SLC22A31	ENSG00000273802	H2BC8							ENSG00000271324	#N/A	ENSG00000259527	LINC00052	ENSG00000109321	AREG	ENSG00000175105	ZNF654					ENSG00000180921	FAM83H	ENSG00000275400	AC006001.4
ENSG00000141068	KSR1	ENSG00000067840	PDZD4							ENSG00000135218	CD36	ENSG00000267796	LIN37	ENSG00000213047	DENND1B							ENSG00000175318	GRAMD2A	ENSG00000267385	AC011498.4	ENSG00000197943	PLCG2	ENSG00000171345	KRT19					ENSG00000268916	CSAG3	ENSG00000032742	IFT88
ENSG00000175318	GRAMD2A	ENSG00000153561	RMND5A							ENSG00000203685	STUM	ENSG00000232871	SEC1P	ENSG00000082269	FAM135A							ENSG00000261888		ENSG00000180176	TH	ENSG00000148175	STOM	ENSG00000132664	POLR3F					ENSG00000135929	CYP27A1	ENSG00000114391	RPL24
ENSG00000196208	GREB1	ENSG00000141753	IGFBP4							ENSG00000187800	PEAR1	ENSG00000269855	RNF225	ENSG00000186767	SPIN4							ENSG00000228956	SATB1-AS1	ENSG00000101463	SYNDIG1	ENSG00000122547	EEPD1	ENSG00000164509	IL31RA					ENSG00000160255	ITGB2	ENSG00000103995	CEP152
ENSG00000064195	DLX3	ENSG00000261888	AC144831.1							ENSG00000266709		ENSG00000180422	LINC00304	ENSG00000170759	KIF5B							ENSG00000109846	CRYAB	ENSG00000266256	LINC00683	ENSG00000115380	EFEMP1	ENSG00000165821	SALL2					ENSG00000174600	CMKLR1	ENSG00000154719	MRPL39
ENSG00000231419	LINC00689	ENSG00000153093	ACOXL							ENSG00000261888		ENSG00000106123	EPHB6	ENSG00000112964	GHR									ENSG00000204710	SPDYC	ENSG00000151773	CCDC122	ENSG00000237686	AL109615.3					ENSG00000203797	DDO	ENSG00000237975	FLG-AS1
ENSG00000166025	AMOTL1	ENSG00000130508	PXDN							ENSG00000278396		ENSG00000064886	CHI3L2	ENSG00000151715	TMEM45B									ENSG00000273853	AC023158.2	ENSG00000266094	RASSF5	ENSG00000198911	SREBF2					ENSG00000241106	HLA-DOB	ENSG00000226688	ENTPD1-AS1
ENSG00000166823	MESP1	ENSG00000145451	GLRA3							ENSG00000265190	ANXA8	ENSG00000185479	KRT6B	ENSG00000135842	NIBAN1									ENSG00000160183	TMPRSS3	ENSG00000131669	NINJ1	ENSG00000226943	ALG1L5P					ENSG00000099957	P2RX6	ENSG00000280002	AC078925.4
ENSG00000137720	C11orf1	ENSG00000148735	PLEKHS1							ENSG00000105879	CBLL1	ENSG00000167757	KLK11	ENSG00000142166	IFNAR1									ENSG00000198947	DMD	ENSG00000075618	FSCN1	ENSG00000138439	FAM117B					ENSG00000145107	TM4SF19	ENSG00000197498	RPF2
ENSG00000162572	SCNN1D	ENSG00000151240	DIP2C							ENSG00000258048	PPP1R12A-AS2	ENSG00000215859	PDZK1P1	ENSG00000183778	B3GALT5									ENSG00000229512	AC068580.1	ENSG00000175866	BAIAP2	ENSG00000105376	ICAM5					ENSG00000150556	LYPD6B	ENSG00000164815	ORC5
ENSG00000165731	RET	ENSG00000124788	ATXN1							ENSG00000261428	#N/A	ENSG00000267082	AC011472.1	ENSG00000172201	ID4									ENSG00000145819	ARHGAP26	ENSG00000049130	KITLG	ENSG00000153561	RMND5A					ENSG00000069399	BCL3	ENSG00000183666	GUSBP1
ENSG00000153064	BANK1	ENSG00000111962	UST							ENSG00000172137	CALB2	ENSG00000277758	FO681492.1	ENSG00000171791	BCL2									ENSG00000173868	PHOSPHO1	ENSG00000258429	PDF	ENSG00000081041	CXCL2					ENSG00000189068	VSTM1	ENSG00000196396	PTPN1
ENSG00000184584	STING1	ENSG00000144560	VGLL4							ENSG00000267040	ATP8B1-AS1	ENSG00000250451	HOXC-AS1	ENSG00000135899	SP110									ENSG00000150687	PRSS23	ENSG00000133056	PIK3C2B	ENSG00000172164	SNTB1					ENSG00000130755	GMFG	ENSG00000122026	RPL21
ENSG00000092295	TGM1	ENSG00000178726	THBD							ENSG00000205090	TMEM240	ENSG00000166979	EVA1C	ENSG00000156650	KAT6B									ENSG00000102290	PCDH11X	ENSG00000149257	SERPINH1	ENSG00000185070	FLRT2					ENSG00000163568	AIM2	ENSG00000124767	GLO1
ENSG00000183150	GPR19	ENSG00000074410	CA12							ENSG00000279631		ENSG00000163141	BNIPL	ENSG00000137574	TGS1									ENSG00000116833	NR5A2	ENSG00000120885	CLU	ENSG00000101935	AMMECR1					ENSG00000206337	HCP5	ENSG00000132522	GPS2
ENSG00000143847	PPFIA4	ENSG00000177707	NECTIN3							ENSG00000253641	LINC03022	ENSG00000197768	STPG3	ENSG00000186340	THBS2									ENSG00000104368	PLAT	ENSG00000100092	SH3BP1	ENSG00000235501	AC105942.1					ENSG00000124313	IQSEC2	ENSG00000141076	UTP4
ENSG00000236699	ARHGEF38	ENSG00000188064	WNT7B									ENSG00000246982	Z84485.1	ENSG00000272468	AL021807.1									ENSG00000239419	RN7SL535P	ENSG00000198208	RPS6KL1	ENSG00000152484	USP12					ENSG00000272512	AL645608.7	ENSG00000147394	ZNF185
ENSG00000139144	PIK3C2G	ENSG00000114646	CSPG5									ENSG00000134321	RSAD2	ENSG00000144362	PHOSPHO2									ENSG00000172794	RAB37	ENSG00000276529	AP001505.1	ENSG00000124098	FAM210B					ENSG00000111110	PPM1H	ENSG00000254901	BORCS8
ENSG00000106004	HOXA5	ENSG00000145431	PDGFC									ENSG00000189120	SP6	ENSG00000188856	RPSAP47									ENSG00000164690	SHH	ENSG00000232480	TGFB2-AS1	ENSG00000173530	TNFRSF10D					ENSG00000128284	APOL3	ENSG00000010318	PHF7
ENSG00000241878	PISD	ENSG00000178904	DPY19L3									ENSG00000174950	CD164L2	ENSG00000152527	PLEKHH2									ENSG00000243978	RTL9	ENSG00000120149	MSX2	ENSG00000144320	LNPK					ENSG00000160190	SLC37A1	ENSG00000225484	NUTM2B-AS1
ENSG00000161558	TMEM143	ENSG00000243232	PCDHAC2									ENSG00000087076	HSD17B14	ENSG00000133704	IPO8									ENSG00000096968	JAK2	ENSG00000100065	CARD10	ENSG00000100564	PIGH					ENSG00000169122	FAM110B	ENSG00000168298	HIST1H1E
ENSG00000230724	LINC01001	ENSG00000154639	CXADR									ENSG00000224940	PRRT4	ENSG00000264964	AP001033.3									ENSG00000163638	ADAMTS9	ENSG00000128626	MRPS12	ENSG00000250510	GPR162					ENSG00000166922	SCG5	ENSG00000078401	EDN1
ENSG00000241343	RPL36A	ENSG00000107984	DKK1									ENSG00000268649	AL132655.2	ENSG00000145808	ADAMTS19									ENSG00000116329	OPRD1	ENSG00000105676	ARMC6	ENSG00000223865	HLA-DPB1					ENSG00000168062	BATF2	ENSG00000205485	AC004980.1
ENSG00000116990	MYCL	ENSG00000171551	ECEL1									ENSG00000118298	CA14	ENSG00000178904	DPY19L3									ENSG00000128422	KRT17	ENSG00000163870	TPRA1	ENSG00000279253	AL121753.2					ENSG00000142235	LMTK3	ENSG00000183527	PSMG1
ENSG00000188760	TMEM198	ENSG00000167130	DOLPP1									ENSG00000144868	TMEM108	ENSG00000139278	GLIPR1									ENSG00000259803	SLC22A31	ENSG00000129932	DOHH	ENSG00000125398	SOX9					ENSG00000278558	TMEM191B	ENSG00000130413	STK33
ENSG00000174501	ANKRD36C	ENSG00000213977	TAX1BP3									ENSG00000175318	GRAMD2A	ENSG00000115355	CCDC88A									ENSG00000260009	LINC02130	ENSG00000152518	ZFP36L2	ENSG00000135365	PHF21A					ENSG00000080031	PTPRH	ENSG00000137434	C6orf52
ENSG00000147408	CSGALNACT1	ENSG00000213390	ARHGAP19									ENSG00000245080	MIR3150BHG	ENSG00000115159	GPD2									ENSG00000132429	POPDC3	ENSG00000133195	SLC39A11	ENSG00000134333	LDHA					ENSG00000188738	FSIP2	ENSG00000267575	AC006504.5
ENSG00000183508	TENT5C	ENSG00000170540	ARL6IP1									ENSG00000105668	UPK1A	ENSG00000164187	LMBRD2									ENSG00000186081	KRT5	ENSG00000186472	PCLO	ENSG00000109705	NKX3-2					ENSG00000073350	LLGL2	ENSG00000149633	KIAA1755
ENSG00000247317	LY6E-DT	ENSG00000166479	TMX3									ENSG00000184515	BEX5	ENSG00000172667	ZMAT3									ENSG00000254343	AC091563.1	ENSG00000123810	B9D2	ENSG00000177337	DLGAP1-AS1					ENSG00000259974	LINC00261	ENSG00000226380	AC016831.1
ENSG00000026559	KCNG1	ENSG00000005469	CROT									ENSG00000116039	ATP6V1B1	ENSG00000175220	ARHGAP1									ENSG00000178538	CA8	ENSG00000105953	OGDH	ENSG00000171223	JUNB					ENSG00000154556	SORBS2	ENSG00000182648	LINC01006
ENSG00000265972	TXNIP	ENSG00000180488	MIGA1									ENSG00000226465	AL390198.1	ENSG00000142556	ZNF614									ENSG00000175920	DOK7	ENSG00000147642	SYBU	ENSG00000012061	ERCC1					ENSG00000133321	RARRES3	ENSG00000141030	COPS3
ENSG00000106789	CORO2A	ENSG00000166326	TRIM44									ENSG00000166825	ANPEP	ENSG00000152076	CCDC74B									ENSG00000132329	RAMP1	ENSG00000173926	37681	ENSG00000175155	YPEL2					ENSG00000235863	B3GALT4	ENSG00000106028	SSBP1
ENSG00000278558	TMEM191B	ENSG00000198948	MFAP3L									ENSG00000141639	MAPK4	ENSG00000130294	KIF1A									ENSG00000138166	DUSP5	ENSG00000155666	KDM8	ENSG00000184481	FOXO4					ENSG00000147576	ADHFE1	ENSG00000182518	FAM104B
ENSG00000123600	METTL8	ENSG00000215105	TTC3P1									ENSG00000130203	APOE	ENSG00000125968	ID1									ENSG00000235027	AC068580.3	ENSG00000102312	PORCN	ENSG00000012232	EXTL3					ENSG00000170743	SYT9	ENSG00000169085	VXN
ENSG00000225828	FAM229A	ENSG00000155760	FZD7									ENSG00000166317	SYNPO2L	ENSG00000113739	STC2									ENSG00000196668	LINC00173	ENSG00000103254	FAM173A	ENSG00000267121	AC008105.3					ENSG00000164078	MST1R	ENSG00000250697	AC010343.3
ENSG00000204128	C2orf72	ENSG00000172667	ZMAT3									ENSG00000184923	NUTM2A	ENSG00000279041	AC102945.2									ENSG00000180739	S1PR5	ENSG00000167523	SPATA33	ENSG00000132432	SEC61G					ENSG00000170442	KRT86	ENSG00000239900	ADSL
ENSG00000108375	RNF43	ENSG00000145730	PAM									ENSG00000231908	IDH1-AS1	ENSG00000166509	CLEC3A									ENSG00000143839	REN	ENSG00000147813	NAPRT	ENSG00000155158	TTC39B					ENSG00000235897	TM4SF19-AS1	ENSG00000167088	SNRPD1
ENSG00000006534	ALDH3B1	ENSG00000162772	ATF3									ENSG00000269068	AC009955.4	ENSG00000263013	#N/A									ENSG00000110076	NRXN2	ENSG00000184083	FAM120C	ENSG00000130164	LDLR					ENSG00000147100	SLC16A2	ENSG00000198056	PRIM1
ENSG00000197415	VEPH1	ENSG00000112419	PHACTR2									ENSG00000188760	TMEM198	ENSG00000196747	H2AC13									ENSG00000244242	IFITM10	ENSG00000075426	FOSL2	ENSG00000196268	ZNF493					ENSG00000144821	MYH15	ENSG00000169288	MRPL1
ENSG00000149927	DOC2A	ENSG00000259319	AF111167.2									ENSG00000264548	AC132872.2	ENSG00000117500	TMED5									ENSG00000115155	OTOF	ENSG00000101945	SUV39H1	ENSG00000249592	AC139887.2					ENSG00000224596	ZMIZ1-AS1	ENSG00000128591	FLNC
ENSG00000145604	SKP2	ENSG00000224559	LINC01087									ENSG00000144824	PHLDB2	ENSG00000113583	C5orf15									ENSG00000164794	KCNV1	ENSG00000205220	PSMB10	ENSG00000147162	OGT					ENSG00000105519	CAPS	ENSG00000065978	YBX1
ENSG00000162927	PUS10	ENSG00000162174	ASRGL1									ENSG00000089041	P2RX7	ENSG00000101333	PLCB4									ENSG00000196932	TMEM26	ENSG00000167566	NCKAP5L	ENSG00000269834	ZNF528-AS1					ENSG00000130653	PNPLA7	ENSG00000136160	EDNRB
ENSG00000169635	HIC2	ENSG00000146963	LUC7L2									ENSG00000222020	HDAC4-AS1	ENSG00000270659	AC079610.1									ENSG00000143473	KCNH1	ENSG00000158156	XKR8	ENSG00000248527	MTATP6P1					ENSG00000115616	SLC9A2	ENSG00000137054	POLR1E
ENSG00000158555	GDPD5	ENSG00000102174	PHEX									ENSG00000173338	KCNK7	ENSG00000221923	ZNF880									ENSG00000204832	ST8SIA6-AS1	ENSG00000100068	LRP5L	ENSG00000008277	ADAM22					ENSG00000100628	ASB2	ENSG00000104980	TIMM44
ENSG00000138111	MFSD13A	ENSG00000166173	LARP6									ENSG00000171564	FGB	ENSG00000143494	VASH2									ENSG00000130600	H19	ENSG00000099203	TMED1	ENSG00000032742	IFT88					ENSG00000181885	CLDN7	ENSG00000070756	PABPC1
ENSG00000250790	AC127070.2	ENSG00000111052	LIN7A									ENSG00000197599	CCDC154	ENSG00000180914	OXTR									ENSG00000168769	TET2	ENSG00000131480	AOC2	ENSG00000270069	MIR222HG					ENSG00000126759	CFP	ENSG00000064199	SPA17
ENSG00000170899	GSTA4	ENSG00000115159	GPD2									ENSG00000139219	COL2A1	ENSG00000198538	ZNF28									ENSG00000253636	AC022893.1	ENSG00000158710	TAGLN2	ENSG00000215808	LINC01139					ENSG00000120594	PLXDC2	ENSG00000105894	PTN
ENSG00000135374	ELF5	ENSG00000169439	SDC2									ENSG00000230337	EXOSC10-AS1	ENSG00000175334	BANF1									ENSG00000108352	RAPGEFL1	ENSG00000174137	FAM53A	ENSG00000203709	MIR29B2CHG					ENSG00000185522	LMNTD2	ENSG00000147604	RPL7
ENSG00000145075	CCDC39	ENSG00000196814	MVB12B									ENSG00000223467	CALM1P1	ENSG00000099256	PRTFDC1									ENSG00000128268	MGAT3	ENSG00000198746	GPATCH3	ENSG00000187908	DMBT1					ENSG00000168056	LTBP3	ENSG00000148291	SURF2
ENSG00000244879	GABPB1-AS1	ENSG00000174473	GALNTL6									ENSG00000261186	LINC01238	ENSG00000196549	MME									ENSG00000079335	CDC14A	ENSG00000170385	SLC30A1	ENSG00000229729	#N/A					ENSG00000122481	RWDD3	ENSG00000153044	CENPH
ENSG00000163141	BNIPL	ENSG00000184678	H2BC21									ENSG00000264230	ANXA8L1	ENSG00000070950	RAD18									ENSG00000105141	CASP14	ENSG00000213965	NUDT19	ENSG00000069956	MAPK6					ENSG00000172183	ISG20	ENSG00000255508	AP002990.1
ENSG00000116883	#N/A	ENSG00000130821	SLC6A8									ENSG00000280977	#N/A	ENSG00000198948	MFAP3L									ENSG00000182993	C12orf60	ENSG00000203805	PLPP4	ENSG00000106034	CPED1					ENSG00000163694	RBM47	ENSG00000196418	ZNF124
ENSG00000189046	ALKBH2	ENSG00000170786	SDR16C5									ENSG00000269983	AC146944.3	ENSG00000119900	OGFRL1									ENSG00000144218	AFF3	ENSG00000144655	CSRNP1	ENSG00000132329	RAMP1					ENSG00000196917	HCAR1	ENSG00000148926	ADM
ENSG00000283013	#N/A	ENSG00000143153	ATP1B1									ENSG00000167617	CDC42EP5	ENSG00000198464	ZNF480									ENSG00000188505	NCCRP1	ENSG00000168502	MTCL1	ENSG00000104549	SQLE					ENSG00000166046	TCP11L2	ENSG00000188976	NOC2L
ENSG00000135114	OASL	ENSG00000146376	ARHGAP18									ENSG00000102931	ARL2BP	ENSG00000118217	ATF6									ENSG00000149043	SYT8	ENSG00000161714	PLCD3	ENSG00000145362	ANK2					ENSG00000157303	SUSD3	ENSG00000091039	OSBPL8
ENSG00000177685	CRACR2B	ENSG00000079819	EPB41L2									ENSG00000169181	GSG1L	ENSG00000166479	TMX3									ENSG00000019186	CYP24A1	ENSG00000110104	CCDC86	ENSG00000196126	HLA-DRB1					ENSG00000255202	AL049629.1	ENSG00000171587	DSCAM
ENSG00000234869	AL021392.1	ENSG00000156113	KCNMA1									ENSG00000261678	SCRT1	ENSG00000076641	PAG1									ENSG00000244265	SIAH2-AS1	ENSG00000141873	SLC39A3	ENSG00000146278	PNRC1					ENSG00000243137	PSG4	ENSG00000234797	RPS3AP6
ENSG00000126709	IFI6	ENSG00000115170	ACVR1									ENSG00000167754	KLK5	ENSG00000197472	ZNF695									ENSG00000175832	ETV4	ENSG00000070404	FSTL3	ENSG00000149527	PLCH2					ENSG00000125538	IL1B	ENSG00000078900	TP73
ENSG00000185950	IRS2	ENSG00000065325	GLP2R									ENSG00000270083	AL021878.2	ENSG00000113387	SUB1									ENSG00000255774	LINC02747	ENSG00000105085	MED26	ENSG00000105429	MEGF8					ENSG00000257732	AC089983.1	ENSG00000105409	ATP1A3
ENSG00000106541	AGR2	ENSG00000119514	GALNT12									ENSG00000240990	HOXA11-AS	ENSG00000160229	ZNF66									ENSG00000133101	CCNA1	ENSG00000163590	PPM1L	ENSG00000159403	C1R					ENSG00000186862	PDZD7	ENSG00000253626	EIF5AL1
ENSG00000168389	MFSD2A	ENSG00000278709	NKILA									ENSG00000263718	SEPTIN9-DT	ENSG00000151725	CENPU									ENSG00000198797	BRINP2	ENSG00000103024	NME3	ENSG00000241749	RPSAP52					ENSG00000163661	PTX3	ENSG00000240230	COX19
ENSG00000163393	SLC22A15	ENSG00000108528	SLC25A11									ENSG00000178372	CALML5	ENSG00000164440	TXLNB									ENSG00000102362	SYTL4	ENSG00000143294	PRCC	ENSG00000215146	BX322639.1					ENSG00000260027	HOXB7	ENSG00000196793	ZNF239
ENSG00000168301	KCTD6	ENSG00000108830	RND2									ENSG00000240291	AL450384.2	ENSG00000272501	AL662844.4									ENSG00000079393	DUSP13	ENSG00000254858	MPV17L2	ENSG00000151151	IPMK					ENSG00000151651	ADAM8	ENSG00000130119	GNL3L
ENSG00000250959	GLUD1P3	ENSG00000140545	MFGE8									ENSG00000167656	LY6D	ENSG00000154511	DIPK1A									ENSG00000238117	AP000844.2	ENSG00000151014	NOCT	ENSG00000132196	HSD17B7					ENSG00000182326	C1S	ENSG00000185730	ZNF696
ENSG00000185338	SOCS1	ENSG00000171223	JUNB									ENSG00000270878	AL136038.6	ENSG00000128050	PAICS									ENSG00000166250	CLMP	ENSG00000162511	LAPTM5	ENSG00000155903	RASA2					ENSG00000164161	HHIP	ENSG00000023734	STRAP
ENSG00000167244	IGF2	ENSG00000187122	SLIT1									ENSG00000267666	AC004156.1	ENSG00000170153	RNF150									ENSG00000174945	AMZ1	ENSG00000136859	ANGPTL2	ENSG00000245849	RAD51-AS1					ENSG00000133106	EPSTI1	ENSG00000215883	CYB5RL
ENSG00000143891	GALM	ENSG00000196890	H2BU1									ENSG00000169908	TM4SF1	ENSG00000113205	PCDHB3									ENSG00000196440	ARMCX4	ENSG00000128228	SDF2L1	ENSG00000254682	AP002387.1					ENSG00000198771	RCSD1	ENSG00000189057	FAM111B
ENSG00000174827	PDZK1	ENSG00000135477	KRT87P									ENSG00000174788	PCP2	ENSG00000118596	SLC16A7									ENSG00000103257	SLC7A5	ENSG00000122971	ACADS	ENSG00000216775	AL109918.1					ENSG00000184156	KCNQ3	ENSG00000007968	E2F2
ENSG00000175874	CREG2	ENSG00000164904	ALDH7A1									ENSG00000152086	TUBA3E	ENSG00000173890	GPR160									ENSG00000168350	DEGS2	ENSG00000090674	MCOLN1	ENSG00000221866	PLXNA4					ENSG00000124772	CPNE5	ENSG00000197275	RAD54B
ENSG00000186862	PDZD7	ENSG00000058091	CDK14									ENSG00000266970	AC061992.2	ENSG00000151151	IPMK									ENSG00000147082	CCNB3	ENSG00000106868	SUSD1	ENSG00000203644	AC083799.1					ENSG00000105479	CCDC114	ENSG00000221886	ZBED8
ENSG00000161243	FBXO27	ENSG00000198794	SCAMP5									ENSG00000100292	HMOX1	ENSG00000152443	ZNF776									ENSG00000171722	SPATA46	ENSG00000054277	OPN3	ENSG00000160469	BRSK1					ENSG00000163346	PBXIP1	ENSG00000188486	H2AFX
ENSG00000225489	AL354707.1	ENSG00000143641	GALNT2									ENSG00000150540	HNMT	ENSG00000100030	MAPK1									ENSG00000134363	FST			ENSG00000164850	GPER1					ENSG00000154027	AK5	ENSG00000168395	ING5
ENSG00000280798	LINC00294	ENSG00000105419	MEIS3									ENSG00000165272	AQP3	ENSG00000055732	MCOLN3									ENSG00000013619	MAMLD1			ENSG00000122378	PRXL2A					ENSG00000110852	CLEC2B	ENSG00000162959	MEMO1
ENSG00000239335	LLPH-DT	ENSG00000204822	MRPL53									ENSG00000159884	CCDC107	ENSG00000163577	EIF5A2									ENSG00000167103	PIP5KL1			ENSG00000205269	TMEM170B					ENSG00000109107	ALDOC	ENSG00000100526	CDKN3
ENSG00000125430	HS3ST3B1	ENSG00000178538	CA8									ENSG00000147573	TRIM55	ENSG00000225968	ELFN1									ENSG00000117983	MUC5B			ENSG00000151135	TMEM263					ENSG00000138650	PCDH10	ENSG00000188242	PP7080
ENSG00000186792	HYAL3	ENSG00000180543	TSPYL5									ENSG00000277200	AC005696.4	ENSG00000266709	AC005224.3									ENSG00000130707	ASS1			ENSG00000111700	SLCO1B3					ENSG00000140937	CDH11	ENSG00000223959	AFG3L1P
ENSG00000159899	NPR2	ENSG00000101400	SNTA1									ENSG00000126709	IFI6	ENSG00000114279	FGF12									ENSG00000196748	CLPSL2			ENSG00000177683	THAP5					ENSG00000107738	VSIR	ENSG00000011201	ANOS1
ENSG00000159388	BTG2	ENSG00000091409	ITGA6									ENSG00000234311	AL451069.3	ENSG00000134202	GSTM3									ENSG00000162975	KCNF1			ENSG00000136040	PLXNC1					ENSG00000026950	BTN3A1	ENSG00000196981	WDR5B
ENSG00000118515	SGK1	ENSG00000155097	ATP6V1C1									ENSG00000227946	AC007383.1	ENSG00000180178	FAR2P1									ENSG00000227036	LINC00511			ENSG00000150593	PDCD4					ENSG00000164938	TP53INP1	ENSG00000104529	EEF1D
ENSG00000163462	TRIM46	ENSG00000084628	NKAIN1									ENSG00000104814	MAP4K1	ENSG00000263266	RPS7P1									ENSG00000171954	CYP4F22			ENSG00000138413	IDH1					ENSG00000135338	LCA5	ENSG00000272142	AL359643.3
ENSG00000137486	ARRB1	ENSG00000133704	IPO8									ENSG00000196739	COL27A1	ENSG00000128872	TMOD2									ENSG00000143126	CELSR2			ENSG00000113583	C5orf15					ENSG00000090238	YPEL3	ENSG00000065427	KARS
ENSG00000259527	LINC00052	ENSG00000150756	ATPSCKMT									ENSG00000089847	ANKRD24	ENSG00000162999	DUSP19									ENSG00000130558	OLFM1			ENSG00000198740	ZNF652					ENSG00000111335	OAS2	ENSG00000165675	ENOX2
ENSG00000172403	SYNPO2	ENSG00000215218	UBE2QL1									ENSG00000123405	NFE2	ENSG00000185127	C6orf120									ENSG00000054598	FOXC1			ENSG00000131459	GFPT2					ENSG00000221869	CEBPD	ENSG00000184903	IMMP2L
ENSG00000124006	OBSL1	ENSG00000125968	ID1									ENSG00000231160	KLF3-AS1	ENSG00000125657	TNFSF9									ENSG00000138646	HERC5			ENSG00000149633	KIAA1755					ENSG00000146122	DAAM2	ENSG00000227403	LINC01806
ENSG00000167525	PROCA1	ENSG00000019549	SNAI2									ENSG00000161249	DMKN	ENSG00000180488	MIGA1									ENSG00000171403	KRT9			ENSG00000226380	AC016831.1					ENSG00000259436	AC010247.2	ENSG00000264350	SNRPGP2
ENSG00000157554	ERG	ENSG00000183784	DOCK8-AS1									ENSG00000267096	AC008735.1	ENSG00000101265	RASSF2									ENSG00000239887	C1orf226			ENSG00000147852	VLDLR					ENSG00000173801	JUP	ENSG00000130826	DKC1
ENSG00000117407	ARTN	ENSG00000019144	PHLDB1									ENSG00000185745	IFIT1	ENSG00000138311	ZNF365									ENSG00000188488	SERPINA5			ENSG00000100299	ARSA					ENSG00000175938	ORAI3	ENSG00000144034	TPRKB
ENSG00000171476	HOPX	ENSG00000135862	LAMC1									ENSG00000166473	PKD1L2	ENSG00000163449	TMEM169									ENSG00000185668	POU3F1			ENSG00000137819	PAQR5					ENSG00000163823	CCR1	ENSG00000110768	GTF2H1
ENSG00000223745	CCDC18-AS1	ENSG00000142279	WTIP									ENSG00000281517	#N/A	ENSG00000278231	AL133342.1									ENSG00000153162	BMP6			ENSG00000128805	ARHGAP22					ENSG00000081189	MEF2C	ENSG00000213553	RPLP0P6
ENSG00000162194	LBHD1	ENSG00000163297	ANTXR2									ENSG00000160318	CLDND2	ENSG00000181019	NQO1									ENSG00000100078	PLA2G3			ENSG00000128965	CHAC1					ENSG00000173451	THAP2	ENSG00000225648	SBDSP1
ENSG00000279759	AC118344.4	ENSG00000171724	VAT1L									ENSG00000272449	AL139246.5	ENSG00000211445	GPX3									ENSG00000278716	AC133540.1			ENSG00000139973	SYT16					ENSG00000113494	PRLR	ENSG00000147536	GINS4
ENSG00000138185	ENTPD1	ENSG00000116717	GADD45A									ENSG00000271857	AL096865.1	ENSG00000006576	PHTF2									ENSG00000159307	SCUBE1			ENSG00000196782	MAML3					ENSG00000185664	PMEL	ENSG00000137038	DMAC1
ENSG00000262468	LINC01569	ENSG00000177614	PGBD5									ENSG00000260193	LINC02846	ENSG00000165449	SLC16A9									ENSG00000197261	C6orf141			ENSG00000157214	STEAP2					ENSG00000276851	AC002401.4	ENSG00000168806	LCMT2
ENSG00000203697	CAPN8	ENSG00000204308	RNF5									ENSG00000138316	ADAMTS14	ENSG00000166068	SPRED1									ENSG00000279602	AC109326.1			ENSG00000118263	KLF7					ENSG00000119917	IFIT3	ENSG00000196152	ZNF79
ENSG00000168899	VAMP5	ENSG00000164168	TMEM184C									ENSG00000156564	LRFN2	ENSG00000169604	ANTXR1									ENSG00000248161	AC098487.1			ENSG00000182379	NXPH4					ENSG00000180537	RNF182	ENSG00000175581	MRPL48
ENSG00000105072	C19orf44	ENSG00000181019	NQO1									ENSG00000186395	KRT10	ENSG00000151718	WWC2									ENSG00000239911	PRKAG2-AS1			ENSG00000183935	HTR7P1					ENSG00000196839	ADA	ENSG00000140988	RPS2
ENSG00000257557	PPP1R12A-AS1	ENSG00000109814	UGDH									ENSG00000149527	PLCH2	ENSG00000104219	ZDHHC2									ENSG00000168754	FAM178B			ENSG00000263266	RPS7P1					ENSG00000196155	PLEKHG4	ENSG00000197958	RPL12
ENSG00000112039	FANCE	ENSG00000119326	CTNNAL1									ENSG00000089127	OAS1	ENSG00000139324	TMTC3									ENSG00000171401	KRT13			ENSG00000137962	ARHGAP29					ENSG00000272674	PCDHB16	ENSG00000100714	MTHFD1
ENSG00000062282	DGAT2	ENSG00000140961	OSGIN1									ENSG00000237973	MTCO1P12	ENSG00000058091	CDK14									ENSG00000162894	FCMR			ENSG00000065802	ASB1					ENSG00000049249	TNFRSF9	ENSG00000049192	ADAMTS6
ENSG00000235123	DSCAM-AS1	ENSG00000117114	ADGRL2									ENSG00000273154	AL121845.3	ENSG00000248663	LINC00992									ENSG00000205018	AC092384.1			ENSG00000240476	LINC00973					ENSG00000169174	PCSK9	ENSG00000279508	#N/A
ENSG00000279117	AP001972.5	ENSG00000248360	LINC00504									ENSG00000235618	FAM21EP	ENSG00000261652	C15orf65									ENSG00000228929	RPS13P2			ENSG00000196670	ZFP62					ENSG00000167972	ABCA3	ENSG00000123572	NRK
ENSG00000106991	ENG	ENSG00000104490	NCALD									ENSG00000281406	BLACAT1	ENSG00000185352	HS6ST3									ENSG00000117984	CTSD			ENSG00000103647	CORO2B					ENSG00000058085	LAMC2	ENSG00000136810	TXN
ENSG00000066379	ZNRD1	ENSG00000187672	ERC2									ENSG00000136457	CHAD	ENSG00000189057	FAM111B									ENSG00000142619	PADI3			ENSG00000100234	TIMP3					ENSG00000052802	MSMO1	ENSG00000100426	ZBED4
ENSG00000270055	AC127502.2	ENSG00000084234	APLP2									ENSG00000100234	TIMP3	ENSG00000151612	ZNF827									ENSG00000152377	SPOCK1			ENSG00000182621	PLCB1					ENSG00000140379	BCL2A1	ENSG00000083845	RPS5
ENSG00000281896	AC018638.8	ENSG00000112139	MDGA1									ENSG00000243199	AC115223.1	ENSG00000165730	STOX1									ENSG00000066382	MPPED2			ENSG00000170629	DPY19L2P2					ENSG00000130720	FIBCD1	ENSG00000083720	OXCT1
ENSG00000106100	NOD1	ENSG00000225968	ELFN1									ENSG00000122367	LDB3	ENSG00000146574	CCZ1B									ENSG00000110975	SYT10			ENSG00000088538	DOCK3					ENSG00000142173	COL6A2	ENSG00000215012	RTL10
ENSG00000063180	CA11	ENSG00000156011	PSD3									ENSG00000231203	KRT8P10	ENSG00000150907	FOXO1									ENSG00000162631	NTNG1			ENSG00000267680	ZNF224					ENSG00000073849	ST6GAL1	ENSG00000049759	NEDD4L
ENSG00000166473	PKD1L2	ENSG00000168615	ADAM9									ENSG00000272902	TBC1D8-AS1	ENSG00000150867	PIP4K2A									ENSG00000138639	ARHGAP24			ENSG00000111801	BTN3A3					ENSG00000184500	PROS1	ENSG00000149054	ZNF215
ENSG00000164142	FAM160A1	ENSG00000166578	IQCD									ENSG00000249855	EEF1A1P19	ENSG00000228506	AL513550.1									ENSG00000166317	SYNPO2L			ENSG00000029153	ARNTL2					ENSG00000100271	TTLL1	ENSG00000134046	MBD2
ENSG00000179715	PCED1B	ENSG00000218226	TATDN2P2									ENSG00000272087	AC080013.4	ENSG00000135315	CEP162									ENSG00000087258	GNAO1			ENSG00000041982	TNC					ENSG00000147246	HTR2C	ENSG00000149136	SSRP1
ENSG00000100292	HMOX1	ENSG00000175220	ARHGAP1									ENSG00000153208	MERTK	ENSG00000125384	PTGER2									ENSG00000100003	SEC14L2			ENSG00000118276	B4GALT6					ENSG00000077942	FBLN1	ENSG00000151466	SCLT1
ENSG00000236438	FAM157A	ENSG00000165819	METTL3									ENSG00000210140	MT-TC	ENSG00000129521	EGLN3									ENSG00000183346	CABCOCO1			ENSG00000077585	GPR137B					ENSG00000136235	GPNMB	ENSG00000107833	NPM3
ENSG00000126947	ARMCX1	ENSG00000251129	LINC02506									ENSG00000224969	AL645608.1	ENSG00000180776	ZDHHC20									ENSG00000151892	GFRA1			ENSG00000274712	AC005332.4					ENSG00000001617	SEMA3F	ENSG00000147592	LACTB2
ENSG00000196155	PLEKHG4	ENSG00000185585	OLFML2A									ENSG00000167244	IGF2	ENSG00000184060	ADAP2									ENSG00000234261	AL138720.1			ENSG00000177125	ZBTB34					ENSG00000178662	CSRNP3	ENSG00000182899	RPL35A
ENSG00000196465	MYL6B	ENSG00000118596	SLC16A7									ENSG00000005001	PRSS22	ENSG00000135454	B4GALNT1									ENSG00000261643	#N/A			ENSG00000253716	MINCR					ENSG00000124664	SPDEF	ENSG00000140905	GCSH
ENSG00000280217	AC126564.1	ENSG00000233901	LINC01503									ENSG00000110195	FOLR1	ENSG00000137941	TTLL7									ENSG00000168772	CXXC4			ENSG00000215845	TSTD1					ENSG00000164100	NDST3	ENSG00000095319	NUP188
ENSG00000260228	AC009119.1	ENSG00000272068	AL365181.2									ENSG00000232903	LINC01166	ENSG00000008513	ST3GAL1									ENSG00000182489	XKRX			ENSG00000101695	RNF125					ENSG00000168140	VASN	ENSG00000160072	ATAD3B
ENSG00000172183	ISG20	ENSG00000172331	BPGM									ENSG00000267939	AC008946.1	ENSG00000232630	PRPS1P2									ENSG00000198929	NOS1AP			ENSG00000119878	CRIPT					ENSG00000150687	PRSS23	ENSG00000198860	TSEN15
ENSG00000166997	CNPY4	ENSG00000185201	IFITM2									ENSG00000201457	SNORA55	ENSG00000256537	SMIM10L1									ENSG00000182575	NXPH3			ENSG00000166741	NNMT					ENSG00000140835	CHST4	ENSG00000132507	EIF5A
ENSG00000183889	AC138969.1	ENSG00000119771	KLHL29									ENSG00000235706	DICER1-AS1	ENSG00000150756	ATPSCKMT									ENSG00000244509	APOBEC3C			ENSG00000155111	CDK19					ENSG00000112367	FIG4	ENSG00000198931	APRT
ENSG00000081277	PKP1	ENSG00000107282	APBA1									ENSG00000112902	SEMA5A	ENSG00000120278	PLEKHG1									ENSG00000261812	TUBB8P7			ENSG00000258667	HIF1A-AS2					ENSG00000149596	JPH2	ENSG00000113734	BNIP1
ENSG00000183036	PCP4	ENSG00000107679	PLEKHA1									ENSG00000105519	CAPS	ENSG00000134716	CYP2J2									ENSG00000005513	SOX8			ENSG00000188747	NOXA1					ENSG00000178685	PARP10	ENSG00000090621	PABPC4
ENSG00000247796	AC008966.1	ENSG00000117472	TSPAN1									ENSG00000226945	AC098935.1	ENSG00000169255	B3GALNT1									ENSG00000135976	ANKRD36			ENSG00000153291	SLC25A27					ENSG00000183508	TENT5C	ENSG00000172009	THOP1
ENSG00000134215	VAV3	ENSG00000020577	SAMD4A									ENSG00000185291	IL3RA	ENSG00000165121	AL353743.1									ENSG00000279662	AC131649.2			ENSG00000169715	MT1E					ENSG00000224321	RPL12P14	ENSG00000137814	HAUS2
ENSG00000144452	ABCA12	ENSG00000137198	GMPR									ENSG00000171236	LRG1	ENSG00000182985	CADM1									ENSG00000163464	CXCR1			ENSG00000143061	IGSF3					ENSG00000102385	DRP2	ENSG00000256537	SMIM10L1
ENSG00000198944	SOWAHA	ENSG00000147883	CDKN2B									ENSG00000228502	EEF1A1P11	ENSG00000011426	ANLN									ENSG00000022267	FHL1			ENSG00000215256	DHRS4-AS1					ENSG00000105605	CACNG7	ENSG00000167130	DOLPP1
ENSG00000169403	PTAFR	ENSG00000164638	SLC29A4									ENSG00000169682	SPNS1	ENSG00000182168	UNC5C									ENSG00000064652	SNX24			ENSG00000115902	SLC1A4					ENSG00000116016	EPAS1	ENSG00000086589	RBM22
ENSG00000088305	DNMT3B	ENSG00000064666	CNN2									ENSG00000234753	FOXP4-AS1	ENSG00000076685	NT5C2									ENSG00000203685	STUM			ENSG00000148700	ADD3					ENSG00000170909	OSCAR	ENSG00000124942	AHNAK
ENSG00000176532	PRR15	ENSG00000137574	TGS1									ENSG00000268812	AC004264.1	ENSG00000196787	H2AC11									ENSG00000206075	SERPINB5			ENSG00000116678	LEPR					ENSG00000172830	SSH3	ENSG00000116649	SRM
ENSG00000179862	CITED4	ENSG00000178568	ERBB4									ENSG00000094755	GABRP	ENSG00000106692	FKTN									ENSG00000006042	TMEM98			ENSG00000117016	RIMS3					ENSG00000171992	SYNPO	ENSG00000135972	MRPS9
ENSG00000275880	AL139385.1	ENSG00000057019	DCBLD2									ENSG00000188263	IL17REL	ENSG00000235655	H3P6									ENSG00000259937	AC023158.1			ENSG00000122707	RECK					ENSG00000137103	TMEM8B	ENSG00000197451	HNRNPAB
ENSG00000243587	#N/A	ENSG00000100077	GRK3									ENSG00000267480	AP001542.3	ENSG00000112419	PHACTR2									ENSG00000278570	NR2E3			ENSG00000134265	NAPG					ENSG00000197442	MAP3K5	ENSG00000106462	EZH2
ENSG00000264112	AC015813.1	ENSG00000128641	MYO1B									ENSG00000265972	TXNIP	ENSG00000116044	NFE2L2									ENSG00000165731	RET			ENSG00000125148	MT2A					ENSG00000004399	PLXND1	ENSG00000204392	LSM2
ENSG00000245849	RAD51-AS1	ENSG00000136710	CCDC115									ENSG00000115596	WNT6	ENSG00000143324	XPR1									ENSG00000261578	AP003119.3			ENSG00000163683	SMIM14					ENSG00000259976	AC093010.3	ENSG00000253729	PRKDC
ENSG00000204410	MSH5	ENSG00000023902	PLEKHO1									ENSG00000145949	MYLK4	ENSG00000169446	MMGT1									ENSG00000111696	NT5DC3			ENSG00000131069	ACSS2					ENSG00000157873	TNFRSF14	ENSG00000188167	TMPPE
ENSG00000103888	CEMIP	ENSG00000138311	ZNF365									ENSG00000182511	FES	ENSG00000154380	ENAH									ENSG00000114737	CISH			ENSG00000164096	C4orf3					ENSG00000160094	ZNF362	ENSG00000184009	ACTG1
ENSG00000125434	SLC25A35	ENSG00000124126	PREX1									ENSG00000242294	STAG3L5P	ENSG00000152102	FAM168B									ENSG00000174808	BTC			ENSG00000259820	AC083843.2					ENSG00000073605	GSDMB	ENSG00000247796	AC008966.1
ENSG00000187689	AMTN	ENSG00000204516	MICB									ENSG00000029559	IBSP	ENSG00000145451	GLRA3									ENSG00000101000	PROCR			ENSG00000258441	LINC00641					ENSG00000090339	ICAM1	ENSG00000233237	LINC00472
ENSG00000154874	CCDC144B	ENSG00000115457	IGFBP2									ENSG00000169474	SPRR1A	ENSG00000132688	NES									ENSG00000214391	TUBAP2			ENSG00000279088	AC022400.7					ENSG00000137261	KIAA0319	ENSG00000003989	SLC7A2
ENSG00000239653	PSMD6-AS2	ENSG00000164187	LMBRD2									ENSG00000169962	TAS1R3	ENSG00000264350	SNRPGP2									ENSG00000117298	ECE1			ENSG00000186088	GSAP					ENSG00000133466	C1QTNF6	ENSG00000168028	RPSA
ENSG00000147576	ADHFE1	ENSG00000164938	TP53INP1									ENSG00000204044	SLC12A5-AS1	ENSG00000145147	SLIT2									ENSG00000164362	TERT			ENSG00000141738	GRB7					ENSG00000242689	CNTF	ENSG00000144848	ATG3
ENSG00000156925	ZIC3	ENSG00000106853	PTGR1									ENSG00000283103	AC010642.2	ENSG00000166326	TRIM44									ENSG00000133488	SEC14L4			ENSG00000133401	PDZD2					ENSG00000142156	COL6A1	ENSG00000142676	RPL11
ENSG00000148057	IDNK	ENSG00000065320	NTN1									ENSG00000227039	ITGB2-AS1	ENSG00000100473	COCH									ENSG00000037280	FLT4			ENSG00000070950	RAD18					ENSG00000197872	FAM49A	ENSG00000166451	CENPN
ENSG00000264577	AC010761.1	ENSG00000174099	MSRB3									ENSG00000197565	COL4A6	ENSG00000145431	PDGFC									ENSG00000179542	SLITRK4			ENSG00000134698	AGO4					ENSG00000101384	JAG1	ENSG00000123975	CKS2
ENSG00000183779	ZNF703	ENSG00000113739	STC2									ENSG00000177989	ODF3B	ENSG00000168615	ADAM9									ENSG00000106772	PRUNE2			ENSG00000086300	SNX10					ENSG00000248771	SMIM31	ENSG00000214293	APTR
ENSG00000124216	SNAI1	ENSG00000198740	ZNF652									ENSG00000108375	RNF43	ENSG00000154654	NCAM2									ENSG00000276248	AL442125.1			ENSG00000142102	PGGHG					ENSG00000138798	EGF	ENSG00000109805	NCAPG
ENSG00000156384	SFR1	ENSG00000129595	EPB41L4A									ENSG00000260805	AC092803.1	ENSG00000005243	COPZ2									ENSG00000154328	NEIL2			ENSG00000151690	MFSD6					ENSG00000126785	RHOJ	ENSG00000100138	SNU13
ENSG00000092068	SLC7A8	ENSG00000172889	EGFL7									ENSG00000076555	ACACB	ENSG00000105983	LMBR1									ENSG00000230834	AC068580.2			ENSG00000186591	UBE2H					ENSG00000170006	TMEM154	ENSG00000120533	ENY2
ENSG00000198502	HLA-DRB5	ENSG00000196396	PTPN1									ENSG00000269516	CYP4F23P	ENSG00000165023	DIRAS2									ENSG00000165194	PCDH19			ENSG00000179085	DPM3					ENSG00000106537	TSPAN13	ENSG00000138092	CENPO
ENSG00000282508	LINC01002	ENSG00000152443	ZNF776									ENSG00000141540	TTYH2	ENSG00000143315	PIGM									ENSG00000169856	ONECUT1			ENSG00000105835	NAMPT					ENSG00000198626	RYR2	ENSG00000137804	NUSAP1
ENSG00000129422	MTUS1	ENSG00000182197	EXT1									ENSG00000108551	RASD1	ENSG00000091409	ITGA6									ENSG00000196132	MYT1			ENSG00000276291	FRG1HP					ENSG00000239779	WBP1	ENSG00000275700	AATF
ENSG00000021826	CPS1	ENSG00000132256	TRIM5									ENSG00000182578	CSF1R	ENSG00000256304	#N/A									ENSG00000130208	APOC1			ENSG00000241852	C8orf58					ENSG00000162337	LRP5	ENSG00000178971	CTC1
ENSG00000173531	MST1	ENSG00000008513	ST3GAL1									ENSG00000140323	DISP2	ENSG00000145354	CISD2									ENSG00000043591	ADRB1			ENSG00000111962	UST					ENSG00000115525	ST3GAL5	ENSG00000119927	GPAM
ENSG00000150593	PDCD4	ENSG00000170759	KIF5B									ENSG00000227199	ST7-AS1	ENSG00000113396	SLC27A6									ENSG00000163659	TIPARP			ENSG00000197930	ERO1A					ENSG00000059377	TBXAS1	ENSG00000055044	NOP58
ENSG00000272645	GTF2IP20	ENSG00000067955	CBFB									ENSG00000167711	SERPINF2	ENSG00000101974	ATP11C									ENSG00000248727	LINC01948			ENSG00000167552	TUBA1A					ENSG00000114698	PLSCR4	ENSG00000099901	RANBP1
ENSG00000151470	C4orf33	ENSG00000177628	GBA									ENSG00000233175	AC008105.1	ENSG00000138434	ITPRID2									ENSG00000137193	PIM1			ENSG00000173890	GPR160					ENSG00000220785	MTMR9LP	ENSG00000187866	FAM122A
ENSG00000183742	MACC1	ENSG00000168280	KIF5C									ENSG00000056558	TRAF1	ENSG00000005249	PRKAR2B									ENSG00000059377	TBXAS1			ENSG00000196405	EVL					ENSG00000234147	AL035446.1	ENSG00000131773	KHDRBS3
ENSG00000132196	HSD17B7	ENSG00000272405	AL365181.3									ENSG00000080573	COL5A3	ENSG00000157851	DPYSL5									ENSG00000138434	ITPRID2			ENSG00000132879	FBXO44					ENSG00000105516	DBP	ENSG00000111203	ITFG2
ENSG00000095397	WHRN	ENSG00000159840	ZYX									ENSG00000185345	PRKN	ENSG00000158406	H4C8									ENSG00000162738	VANGL2			ENSG00000189171	S100A13					ENSG00000275074	NUDT18	ENSG00000120438	TCP1
ENSG00000115844	DLX2	ENSG00000105767	CADM4									ENSG00000279253	AL121753.2	ENSG00000012232	EXTL3									ENSG00000117407	ARTN			ENSG00000226278	PSPHP1					ENSG00000026751	SLAMF7	ENSG00000225178	RPSAP58
ENSG00000102886	GDPD3	ENSG00000185127	C6orf120									ENSG00000087494	PTHLH	ENSG00000151240	DIP2C									ENSG00000267092	AC027307.1			ENSG00000179583	CIITA					ENSG00000158887	MPZ	ENSG00000168003	SLC3A2
ENSG00000116574	RHOU	ENSG00000119408	NEK6									ENSG00000232233	LINC02043	ENSG00000164323	CFAP97									ENSG00000249942	AC239584.1			ENSG00000176731	C8orf59					ENSG00000146411	SLC2A12	ENSG00000139438	FAM222A
ENSG00000160678	S100A1	ENSG00000180776	ZDHHC20									ENSG00000231868	AL031848.1	ENSG00000166750	SLFN5									ENSG00000237356	AL365295.1			ENSG00000196517	SLC6A9					ENSG00000162415	ZSWIM5	ENSG00000168952	STXBP6
ENSG00000117115	PADI2	ENSG00000072954	TMEM38A									ENSG00000125354	SEPTIN6	ENSG00000109255	NMU									ENSG00000164211	STARD4			ENSG00000166326	TRIM44					ENSG00000186470	BTN3A2	ENSG00000179091	CYC1
ENSG00000179406	LINC00174	ENSG00000064651	SLC12A2									ENSG00000179477	ALOX12B	ENSG00000165490	DDIAS									ENSG00000215417	MIR17HG			ENSG00000163818	LZTFL1					ENSG00000100342	APOL1	ENSG00000182551	ADI1
ENSG00000213928	IRF9	ENSG00000154146	NRGN									ENSG00000268087	AC008764.2	ENSG00000166402	TUB									ENSG00000168461	RAB31			ENSG00000177034	MTX3					ENSG00000008517	IL32	ENSG00000167747	C19orf48
ENSG00000184194	GPR173	ENSG00000105549	THEG									ENSG00000159674	SPON2	ENSG00000131979	GCH1									ENSG00000159167	STC1			ENSG00000212694	LINC01089					ENSG00000232931	LINC00342	ENSG00000123219	CENPK
ENSG00000204103	MAFB	ENSG00000135905	DOCK10									ENSG00000163993	S100P	ENSG00000015153	YAF2									ENSG00000229334	AC046143.1			ENSG00000133935	ERG28					ENSG00000133985	TTC9	ENSG00000183207	RUVBL2
ENSG00000117525	F3	ENSG00000196776	CD47									ENSG00000179532	DNHD1	ENSG00000080839	RBL1									ENSG00000144749	LRIG1			ENSG00000135919	SERPINE2					ENSG00000110876	SELPLG	ENSG00000161970	RPL26
ENSG00000132000	PODNL1	ENSG00000260001	TGFBR3L									ENSG00000172638	EFEMP2	ENSG00000140470	ADAMTS17									ENSG00000101096	NFATC2			ENSG00000278540	ACACA					ENSG00000135549	PKIB	ENSG00000076248	UNG
ENSG00000182704	TSKU	ENSG00000168273	SMIM4									ENSG00000111775	COX6A1	ENSG00000100564	PIGH									ENSG00000111907	TPD52L1			ENSG00000238266	LINC00707					ENSG00000279118	AC093535.2	ENSG00000070785	EIF2B3
ENSG00000121005	CRISPLD1	ENSG00000180573	H2AC6									ENSG00000267288	AC138150.2	ENSG00000136824	SMC2									ENSG00000121270	ABCC11			ENSG00000165698	SPACA9					ENSG00000198892	SHISA4	ENSG00000264247	LINC00909
ENSG00000257261	AC008014.1	ENSG00000269837	IPO5P1									ENSG00000241404	EGFL8	ENSG00000198042	MAK16									ENSG00000146205	ANO7			ENSG00000153944	MSI2					ENSG00000146950	SHROOM2	ENSG00000197299	BLM
ENSG00000221869	CEBPD	ENSG00000100167	SEPTIN3									ENSG00000113555	PCDH12	ENSG00000153246	PLA2R1									ENSG00000130045	NXNL2			ENSG00000135318	NT5E					ENSG00000270067	#N/A	ENSG00000128708	HAT1
ENSG00000159450	TCHH	ENSG00000133026	MYH10									ENSG00000281538	AC254562.3	ENSG00000121104	FAM117A									ENSG00000254827	SLC22A18AS			ENSG00000157224	CLDN12					ENSG00000125775	SDCBP2	ENSG00000007080	CCDC124
ENSG00000005961	ITGA2B	ENSG00000171962	DRC3									ENSG00000100739	BDKRB1	ENSG00000116489	CAPZA1									ENSG00000117115	PADI2			ENSG00000185386	MAPK11					ENSG00000221963	APOL6	ENSG00000183684	ALYREF
ENSG00000145365	TIFA	ENSG00000158636	EMSY									ENSG00000205155	PSENEN	ENSG00000276855	AC015922.3									ENSG00000167244	IGF2			ENSG00000114626	ABTB1					ENSG00000174501	ANKRD36C	ENSG00000198743	SLC5A3
ENSG00000140332	TLE3	ENSG00000005243	COPZ2									ENSG00000128815	WDFY4	ENSG00000277149	TYW1B									ENSG00000205436	EXOC3L4			ENSG00000123983	ACSL3					ENSG00000128510	CPA4	ENSG00000163634	THOC7
ENSG00000198929	NOS1AP	ENSG00000155380	SLC16A1									ENSG00000281912	LINC01144	ENSG00000143702	CEP170									ENSG00000256955	AC131009.2			ENSG00000110888	CAPRIN2					ENSG00000170775	GPR37	ENSG00000114767	RRP9
ENSG00000173451	THAP2	ENSG00000145675	PIK3R1									ENSG00000255031	AP002807.1	ENSG00000100077	GRK3									ENSG00000246174	KCTD21-AS1			ENSG00000095203	EPB41L4B					ENSG00000172638	EFEMP2	ENSG00000128973	CLN6
ENSG00000125703	ATG4C	ENSG00000107438	PDLIM1									ENSG00000161970	RPL26	ENSG00000039560	RAI14									ENSG00000145832	SLC25A48			ENSG00000149571	KIRREL3					ENSG00000120324	PCDHB10	ENSG00000175305	CCNE2
ENSG00000124249	KCNK15	ENSG00000135318	NT5E									ENSG00000164120	HPGD	ENSG00000111341	MGP									ENSG00000059728	MXD1			ENSG00000165389	SPTSSA					ENSG00000188015	S100A3	ENSG00000129173	E2F8
ENSG00000103485	QPRT	ENSG00000104756	KCTD9									ENSG00000104953	TLE6	ENSG00000049860	HEXB									ENSG00000155792	DEPTOR			ENSG00000113387	SUB1					ENSG00000169962	TAS1R3	ENSG00000166226	CCT2
ENSG00000140859	KIFC3	ENSG00000221923	ZNF880									ENSG00000182585	EPGN	ENSG00000152818	UTRN									ENSG00000033327	GAB2			ENSG00000165071	TMEM71					ENSG00000164251	F2RL1	ENSG00000143256	PFDN2
ENSG00000164761	TNFRSF11B	ENSG00000167106	FAM102A									ENSG00000231419	LINC00689	ENSG00000119912	IDE									ENSG00000100219	XBP1			ENSG00000145029	NICN1					ENSG00000185432	METTL7A	ENSG00000160193	WDR4
ENSG00000121101	TEX14	ENSG00000231925	TAPBP									ENSG00000100968	NFATC4	ENSG00000151917	BEND6									ENSG00000232810	TNF			ENSG00000082458	DLG3					ENSG00000127415	IDUA	ENSG00000178035	IMPDH2
ENSG00000273151	AC073957.3	ENSG00000153814	JAZF1									ENSG00000138131	LOXL4	ENSG00000124215	CDH26									ENSG00000165023	DIRAS2			ENSG00000260877	AP005233.2					ENSG00000259207	ITGB3	ENSG00000176022	B3GALT6
ENSG00000143816	WNT9A	ENSG00000237807	AC022034.1									ENSG00000115257	PCSK4	ENSG00000158985	CDC42SE2									ENSG00000187720	THSD4			ENSG00000113594	LIFR					ENSG00000158373	HIST1H2BD	ENSG00000108651	UTP6
ENSG00000168152	THAP9	ENSG00000130294	KIF1A									ENSG00000142694	EVA1B	ENSG00000095794	CREM									ENSG00000146242	TPBG			ENSG00000146678	IGFBP1					ENSG00000162576	MXRA8	ENSG00000145220	LYAR
ENSG00000118242	MREG	ENSG00000079739	PGM1									ENSG00000128268	MGAT3	ENSG00000169085	VXN									ENSG00000172927	MYEOV			ENSG00000137434	C6orf52					ENSG00000172159	FRMD3	ENSG00000166845	C18orf54
ENSG00000234797	RPS3AP6	ENSG00000159263	SIM2									ENSG00000276223	AL118522.1	ENSG00000146038	DCDC2									ENSG00000170965	PLAC1			ENSG00000162545	CAMK2N1					ENSG00000176842	IRX5	ENSG00000188846	RPL14
ENSG00000183891	TTC32	ENSG00000177119	ANO6									ENSG00000184227	ACOT1	ENSG00000230359	TPI1P2									ENSG00000207422	RNU6-813P			ENSG00000002587	HS3ST1					ENSG00000138944	SHISAL1	ENSG00000136942	RPL35
ENSG00000088992	TESC	ENSG00000012232	EXTL3									ENSG00000260669	AL096870.2	ENSG00000124207	CSE1L									ENSG00000012124	CD22			ENSG00000139946	PELI2					ENSG00000116117	PARD3B	ENSG00000162139	NEU3
ENSG00000268903	AL627309.6	ENSG00000176014	TUBB6									ENSG00000163207	IVL	ENSG00000274290	H2BC6									ENSG00000257497	AC121761.1			ENSG00000159202	UBE2Z					ENSG00000102174	PHEX	ENSG00000110700	RPS13
ENSG00000180354	MTURN	ENSG00000151414	NEK7									ENSG00000062282	DGAT2	ENSG00000235560	AC002310.1									ENSG00000145365	TIFA			ENSG00000197822	OCLN					ENSG00000225855	RUSC1-AS1	ENSG00000176124	DLEU1
ENSG00000203288	TDRKH-AS1	ENSG00000221890	NPTXR									ENSG00000130055	GDPD2	ENSG00000132561	MATN2									ENSG00000109062	SLC9A3R1			ENSG00000152527	PLEKHH2					ENSG00000198542	ITGBL1
ENSG00000204315	FKBPL	ENSG00000112697	TMEM30A									ENSG00000100288	CHKB	ENSG00000150893	FREM2									ENSG00000174514	MFSD4A			ENSG00000005020	SKAP2					ENSG00000149809	TM7SF2
ENSG00000174945	AMZ1	ENSG00000178401	DNAJC22									ENSG00000279742	AP000974.1	ENSG00000189212	DPY19L2P1									ENSG00000110811	P3H3			ENSG00000071967	CYBRD1					ENSG00000126562	WNK4
ENSG00000137331	IER3	ENSG00000108106	UBE2S									ENSG00000172478	MAB21L4	ENSG00000185420	SMYD3									ENSG00000251188	AC079140.3			ENSG00000169231	THBS3					ENSG00000185630	PBX1
ENSG00000076770	MBNL3	ENSG00000124635	H2BC11									ENSG00000167397	VKORC1	ENSG00000168743	NPNT									ENSG00000180530	NRIP1			ENSG00000158636	EMSY					ENSG00000204261	PSMB8-AS1
ENSG00000106785	TRIM14	ENSG00000167552	TUBA1A									ENSG00000100060	MFNG	ENSG00000175175	PPM1E									ENSG00000255566	AC135279.2			ENSG00000100246	DNAL4					ENSG00000163874	ZC3H12A
ENSG00000145194	ECE2	ENSG00000136842	TMOD1									ENSG00000232838	PET117	ENSG00000031003	FAM13B									ENSG00000139044	B4GALNT3			ENSG00000164463	CREBRF					ENSG00000163898	LIPH
ENSG00000254682	AP002387.2	ENSG00000184012	TMPRSS2									ENSG00000119632	IFI27L2	ENSG00000174469	CNTNAP2									ENSG00000149403	GRIK4			ENSG00000169306	IL1RAPL1					ENSG00000099998	GGT5
ENSG00000188112	C6orf132	ENSG00000158373	H2BC5									ENSG00000246526	LINC02481	ENSG00000131016	AKAP12									ENSG00000140526	ABHD2			ENSG00000149809	TM7SF2					ENSG00000168016	TRANK1
ENSG00000185499	MUC1	ENSG00000139324	TMTC3									ENSG00000109625	CPZ	ENSG00000095203	EPB41L4B									ENSG00000197415	VEPH1			ENSG00000167766	ZNF83					ENSG00000175130	MARCKSL1
ENSG00000231607	DLEU2	ENSG00000188766	SPRED3									ENSG00000110446	SLC15A3	ENSG00000148459	PDSS1									ENSG00000170873	MTSS1			ENSG00000187266	EPOR					ENSG00000125657	TNFSF9
ENSG00000136379	ABHD17C	ENSG00000146038	DCDC2									ENSG00000278922	AC002310.5	ENSG00000128512	DOCK4									ENSG00000113739	STC2			ENSG00000163516	ANKZF1					ENSG00000182179	UBA7
ENSG00000185158	LRRC37B	ENSG00000074800	ENO1									ENSG00000155269	GPR78	ENSG00000058799	YIPF1									ENSG00000153094	BCL2L11			ENSG00000168209	DDIT4					ENSG00000134107	BHLHE40
ENSG00000147041	SYTL5	ENSG00000143344	RGL1									ENSG00000239779	WBP1	ENSG00000164181	ELOVL7									ENSG00000156299	TIAM1			ENSG00000168300	PCMTD1					ENSG00000106688	SLC1A1
ENSG00000101265	RASSF2	ENSG00000125378	BMP4									ENSG00000258199	AC073896.4	ENSG00000197134	ZNF257									ENSG00000261379	AC010735.1			ENSG00000150867	PIP4K2A					ENSG00000174804	FZD4
ENSG00000155961	RAB39B	ENSG00000165802	NSMF									ENSG00000163464	CXCR1	ENSG00000087842	PIR									ENSG00000137745	MMP13			ENSG00000237187	NR2F1-AS1					ENSG00000205426	KRT81
ENSG00000175265	GOLGA8A	ENSG00000156639	ZFAND3									ENSG00000168071	CCDC88B	ENSG00000105137	SYDE1									ENSG00000170500	LONRF2			ENSG00000185716	MOSMO					ENSG00000123342	MMP19
ENSG00000102349	KLF8	ENSG00000100030	MAPK1									ENSG00000213397	HAUS7	ENSG00000171863	RPS7									ENSG00000101935	AMMECR1			ENSG00000174130	TLR6					ENSG00000184254	ALDH1A3
ENSG00000151117	TMEM86A	ENSG00000147650	LRP12									ENSG00000244509	APOBEC3C	ENSG00000213988	ZNF90									ENSG00000075213	SEMA3A			ENSG00000151414	NEK7					ENSG00000137752	CASP1
ENSG00000124374	PAIP2B	ENSG00000095203	EPB41L4B									ENSG00000266124	MIR5587	ENSG00000164168	TMEM184C									ENSG00000276517	AL133243.3			ENSG00000109654	TRIM2					ENSG00000174327	SLC16A13
ENSG00000079482	OPHN1	ENSG00000092421	SEMA6A									ENSG00000149922	TBX6	ENSG00000067715	SYT1									ENSG00000150893	FREM2			ENSG00000160285	LSS					ENSG00000196154	S100A4
ENSG00000170379	TCAF2	ENSG00000154654	NCAM2									ENSG00000272523	LINC01023	ENSG00000057019	DCBLD2									ENSG00000163644	PPM1K			ENSG00000239697	TNFSF12					ENSG00000113657	DPYSL3
ENSG00000113494	PRLR	ENSG00000152078	TLCD4									ENSG00000167525	PROCA1	ENSG00000171843	MLLT3									ENSG00000112175	BMP5			ENSG00000255248	MIR100HG					ENSG00000155324	GRAMD2B
ENSG00000182890	GLUD2	ENSG00000171314	PGAM1									ENSG00000124006	OBSL1	ENSG00000241685	ARPC1A									ENSG00000227354	RBM26-AS1			ENSG00000204219	TCEA3					ENSG00000111859	NEDD9
ENSG00000240875	LINC00886	ENSG00000113387	SUB1									ENSG00000171124	FUT3	ENSG00000155099	PIP4P2									ENSG00000226084	AC113935.1			ENSG00000085063	CD59					ENSG00000114541	FRMD4B
ENSG00000094631	HDAC6	ENSG00000068650	ATP11A									ENSG00000008128	CDK11A	ENSG00000163071	SPATA18									ENSG00000064309	CDON			ENSG00000109771	LRP2BP					ENSG00000170473	PYM1
ENSG00000273142	LINC02604	ENSG00000119699	TGFB3									ENSG00000214860	EVPLL	ENSG00000273247	AC097376.3									ENSG00000186792	HYAL3			ENSG00000110921	MVK					ENSG00000124406	ATP8A1
ENSG00000100219	XBP1	ENSG00000079257	LXN									ENSG00000186648	CARMIL3	ENSG00000084073	ZMPSTE24									ENSG00000138175	ARL3			ENSG00000188549	CCDC9B					ENSG00000168300	PCMTD1
ENSG00000141639	MAPK4	ENSG00000151715	TMEM45B									ENSG00000117983	MUC5B	ENSG00000270189	#N/A									ENSG00000184564	SLITRK6			ENSG00000246763	RGMB-AS1					ENSG00000116711	PLA2G4A
ENSG00000164077	MON1A	ENSG00000051128	HOMER3									ENSG00000250786	SNHG18	ENSG00000004948	CALCR									ENSG00000136982	DSCC1			ENSG00000139668	WDFY2					ENSG00000187098	MITF
ENSG00000225630	MTND2P28	ENSG00000008394	MGST1									ENSG00000142233	NTN5	ENSG00000067992	PDK3									ENSG00000121211	MND1			ENSG00000198938	MT-CO3					ENSG00000142765	SYTL1
ENSG00000276805	AL133216.2	ENSG00000138071	ACTR2									ENSG00000171992	SYNPO	ENSG00000147256	ARHGAP36									ENSG00000118515	SGK1			ENSG00000163513	TGFBR2					ENSG00000119630	PGF
ENSG00000260018	AC040169.1	ENSG00000165757	JCAD									ENSG00000275807	AC145285.6	ENSG00000101773	RBBP8									ENSG00000144452	ABCA12			ENSG00000101955	SRPX					ENSG00000150764	DIXDC1
ENSG00000169239	CA5B	ENSG00000182240	BACE2									ENSG00000227482	AL157702.2	ENSG00000165675	ENOX2									ENSG00000165169	DYNLT3			ENSG00000149485	FADS1					ENSG00000156510	HKDC1
ENSG00000168970	JMJD7-PLA2G4B	ENSG00000113758	DBN1									ENSG00000128422	KRT17	ENSG00000168143	FAM83B									ENSG00000135540	NHSL1			ENSG00000113578	FGF1					ENSG00000170873	MTSS1
ENSG00000155850	SLC26A2	ENSG00000136153	LMO7									ENSG00000184481	FOXO4	ENSG00000081853	PCDHGA2									ENSG00000011422	PLAUR			ENSG00000127957	PMS2P3					ENSG00000144063	MALL
ENSG00000023892	DEF6	ENSG00000166224	SGPL1									ENSG00000261235	AC092142.1	ENSG00000174032	SLC25A30									ENSG00000185933	CALHM1			ENSG00000128272	ATF4					ENSG00000170381	SEMA3E
ENSG00000145416	MARCHF1	ENSG00000154310	TNIK									ENSG00000196754	S100A2	ENSG00000148468	FAM171A1									ENSG00000281406	BLACAT1			ENSG00000152409	JMY					ENSG00000141756	FKBP10
ENSG00000274602	PI4KAP1	ENSG00000150893	FREM2									ENSG00000170442	KRT86	ENSG00000156802	ATAD2									ENSG00000273449	AC093788.1			ENSG00000169891	REPS2					ENSG00000115648	MLPH
ENSG00000125454	SLC25A19	ENSG00000197122	SRC									ENSG00000279833	AL031846.2	ENSG00000140931	CMTM3									ENSG00000171124	FUT3			ENSG00000086619	ERO1B					ENSG00000181634	TNFSF15
ENSG00000183506	PI4KAP2	ENSG00000110881	ASIC1									ENSG00000196427	NBPF4	ENSG00000087253	LPCAT2									ENSG00000225675	LINC01771			ENSG00000135002	RFK					ENSG00000167065	DUSP18
ENSG00000239887	C1orf226	ENSG00000005249	PRKAR2B									ENSG00000132522	GPS2	ENSG00000128000	ZNF780B									ENSG00000128815	WDFY4			ENSG00000106603	COA1					ENSG00000179046	TRIML2
ENSG00000105849	TWISTNB	ENSG00000185088	RPS27L									ENSG00000176092	CRYBG2	ENSG00000117114	ADGRL2									ENSG00000173706	HEG1			ENSG00000204019	CT83					ENSG00000204228	HSD17B8
ENSG00000053747	LAMA3	ENSG00000096006	CRISP3									ENSG00000087258	GNAO1	ENSG00000151136	BTBD11									ENSG00000164849	GPR146			ENSG00000117616	RSRP1					ENSG00000086619	ERO1B
ENSG00000169783	LINGO1	ENSG00000181649	PHLDA2									ENSG00000276529	AP001505.1	ENSG00000151575	TEX9									ENSG00000154040	CABYR			ENSG00000116133	DHCR24					ENSG00000170681	CAVIN4
ENSG00000143842	SOX13	ENSG00000150687	PRSS23									ENSG00000184925	LCN12	ENSG00000185475	TMEM179B									ENSG00000257596	SCAT2			ENSG00000163629	PTPN13					ENSG00000138771	SHROOM3
ENSG00000205208	C4orf46	ENSG00000120738	EGR1									ENSG00000157343	ARMC12	ENSG00000182670	TTC3									ENSG00000151655	ITIH2			ENSG00000111674	ENO2					ENSG00000156500	FAM122C
ENSG00000135407	AVIL	ENSG00000144724	PTPRG									ENSG00000260167	AC093249.2	ENSG00000166734	CASC4									ENSG00000216866	RPS2P55			ENSG00000115295	CLIP4					ENSG00000164056	SPRY1
ENSG00000203497	PDCD4-AS1	ENSG00000029153	ARNTL2									ENSG00000115155	OTOF	ENSG00000176244	ACBD7									ENSG00000178752	ERFE			ENSG00000162711	NLRP3					ENSG00000279453	Z99129.4
ENSG00000135424	ITGA7	ENSG00000182168	UNC5C									ENSG00000150281	CTF1	ENSG00000180543	TSPYL5									ENSG00000181788	SIAH2			ENSG00000101966	XIAP					ENSG00000173706	HEG1
ENSG00000188878	FBF1	ENSG00000091129	NRCAM									ENSG00000065618	COL17A1	ENSG00000129038	LOXL1									ENSG00000116014	KISS1R			ENSG00000125629	INSIG2					ENSG00000162105	SHANK2
ENSG00000177058	SLC38A9	ENSG00000179820	MYADM									ENSG00000231064	AC234582.1	ENSG00000135549	PKIB									ENSG00000251348	HSPD1P11			ENSG00000165716	DIPK1B					ENSG00000174307	PHLDA3
ENSG00000110080	ST3GAL4	ENSG00000006062	MAP3K14									ENSG00000247157	LINC01252	ENSG00000146963	LUC7L2									ENSG00000187134	AKR1C1			ENSG00000168672	FAM84B					ENSG00000135205	CCDC146
ENSG00000243679	AC018638.5	ENSG00000104825	NFKBIB									ENSG00000231346	LINC01160	ENSG00000152413	HOMER1									ENSG00000100490	CDKL1			ENSG00000117335	CD46					ENSG00000230615	AL139220.2
ENSG00000159873	CCDC117	ENSG00000158321	AUTS2									ENSG00000262884	AC015921.1	ENSG00000104904	OAZ1									ENSG00000253549	CA3-AS1									ENSG00000144230	GPR17
ENSG00000187951	AC091057.1	ENSG00000160255	ITGB2									ENSG00000181029	TRAPPC5	ENSG00000145284	SCD5									ENSG00000214776	AC092821.2									ENSG00000234745	HLA-B
ENSG00000165272	AQP3	ENSG00000110492	MDK									ENSG00000157613	CREB3L1	ENSG00000091490	SEL1L3									ENSG00000260284	TPSP2									ENSG00000137225	CAPN11
ENSG00000196793	ZNF239	ENSG00000133872	SARAF									ENSG00000264177	AL353997.2	ENSG00000074410	CA12									ENSG00000136010	ALDH1L2									ENSG00000100031	GGT1
ENSG00000158246	TENT5B	ENSG00000146281	PM20D2									ENSG00000240970	RPL23AP64	ENSG00000159082	SYNJ1									ENSG00000125384	PTGER2									ENSG00000168394	TAP1
ENSG00000214900	LINC01588	ENSG00000198816	ZNF358									ENSG00000205436	EXOC3L4	ENSG00000123096	SSPN									ENSG00000105559	PLEKHA4									ENSG00000108375	RNF43
ENSG00000151876	FBXO4	ENSG00000159202	UBE2Z									ENSG00000183971	NPW	ENSG00000167130	DOLPP1									ENSG00000186868	MAPT									ENSG00000126243	LRFN3
ENSG00000073464	CLCN4	ENSG00000243701	DUBR									ENSG00000162148	PPP1R32	ENSG00000143341	HMCN1									ENSG00000197587	DMBX1									ENSG00000056558	TRAF1
		ENSG00000176658	MYO1D									ENSG00000272316	AL021368.2	ENSG00000177683	THAP5									ENSG00000137821	LRRC49									ENSG00000143382	ADAMTSL4
		ENSG00000080371	RAB21									ENSG00000278635	AC141557.2	ENSG00000119969	HELLS									ENSG00000279347	AC021945.1									ENSG00000198467	TPM2
		ENSG00000149591	TAGLN									ENSG00000269954	AC022239.1	ENSG00000184349	EFNA5									ENSG00000260807	CEROX1									ENSG00000163683	SMIM14
		ENSG00000182718	ANXA2									ENSG00000262814	MRPL12	ENSG00000137842	TMEM62									ENSG00000163293	NIPAL1									ENSG00000161638	ITGA5
		ENSG00000072042	RDH11									ENSG00000227063	RPL41P1	ENSG00000116675	DNAJC6									ENSG00000139211	AMIGO2									ENSG00000152689	RASGRP3
		ENSG00000253368	TRNP1									ENSG00000210164	MT-TG	ENSG00000228106	AL392172.1									ENSG00000228649	SNHG26									ENSG00000122971	ACADS
		ENSG00000232229	LINC00865									ENSG00000203896	LIME1	ENSG00000170571	EMB									ENSG00000233589	AL138789.1									ENSG00000125170	DOK4
		ENSG00000143324	XPR1									ENSG00000204103	MAFB	ENSG00000115616	SLC9A2									ENSG00000143512	HHIPL2									ENSG00000276141	WHAMMP3
		ENSG00000134109	EDEM1									ENSG00000145020	AMT	ENSG00000174473	GALNTL6									ENSG00000235529	AGAP1-IT1									ENSG00000050730	TNIP3
		ENSG00000197217	ENTPD4									ENSG00000234678	ELF3-AS1	ENSG00000144724	PTPRG									ENSG00000166825	ANPEP									ENSG00000227039	ITGB2-AS1
		ENSG00000120327	PCDHB14									ENSG00000265246	AC129926.1	ENSG00000146476	ARMT1									ENSG00000143476	DTL									ENSG00000108551	RASD1
		ENSG00000162512	SDC3									ENSG00000127774	EMC6	ENSG00000064115	TM7SF3									ENSG00000227619	AL391056.1									ENSG00000159239	AC005041.1
		ENSG00000143819	EPHX1									ENSG00000168679	SLC16A4	ENSG00000123416	TUBA1B									ENSG00000196083	IL1RAP									ENSG00000204580	DDR1
		ENSG00000160229	ZNF66									ENSG00000198353	HOXC4	ENSG00000179454	KLHL28									ENSG00000156650	KAT6B									ENSG00000164300	SERINC5
		ENSG00000182195	LDOC1									ENSG00000115461	IGFBP5	ENSG00000155313	USP25									ENSG00000185634	SHC4									ENSG00000137628	DDX60
		ENSG00000107099	DOCK8									ENSG00000135114	OASL	ENSG00000158258	CLSTN2									ENSG00000274512	TBC1D3L									ENSG00000178814	OPLAH
		ENSG00000160211	G6PD									ENSG00000204220	PFDN6	ENSG00000147180	ZNF711									ENSG00000270067	#N/A									ENSG00000180953	ST20
		ENSG00000242173	ARHGDIG									ENSG00000079337	RAPGEF3	ENSG00000276116	FUT8-AS1									ENSG00000253768	AC008663.1									ENSG00000146278	PNRC1
		ENSG00000197860	SGTB									ENSG00000110076	NRXN2	ENSG00000005020	SKAP2									ENSG00000137699	TRIM29									ENSG00000187720	THSD4
		ENSG00000151151	IPMK									ENSG00000168994	PXDC1	ENSG00000162980	ARL5A									ENSG00000164070	HSPA4L									ENSG00000160219	GAB3
		ENSG00000184226	PCDH9									ENSG00000163359	COL6A3	ENSG00000169439	SDC2									ENSG00000145063	AC062028.1									ENSG00000164465	DCBLD1
		ENSG00000237440	ZNF737									ENSG00000167207	NOD2	ENSG00000269837	IPO5P1									ENSG00000144354	CDCA7									ENSG00000112773	TENT5A
		ENSG00000106799	TGFBR1									ENSG00000173486	FKBP2	ENSG00000080371	RAB21									ENSG00000167676	PLIN4									ENSG00000074855	ANO8
		ENSG00000166068	SPRED1									ENSG00000261087	ZNNT1	ENSG00000213390	ARHGAP19									ENSG00000005961	ITGA2B									ENSG00000197249	SERPINA1
		ENSG00000198483	ANKRD35									ENSG00000173221	GLRX	ENSG00000151892	GFRA1									ENSG00000265763	ZNF488									ENSG00000134242	PTPN22
		ENSG00000105699	LSR									ENSG00000101197	BIRC7	ENSG00000215218	UBE2QL1									ENSG00000265415	AC099850.4									ENSG00000109323	MANBA
		ENSG00000160991	ORAI2									ENSG00000057593	F7	ENSG00000140848	CPNE2									ENSG00000105982	RNF32									ENSG00000275131	AC241952.1
		ENSG00000168350	DEGS2									ENSG00000278899	AL358852.1	ENSG00000064042	LIMCH1									ENSG00000165490	DDIAS									ENSG00000078114	NEBL
		ENSG00000168487	BMP1									ENSG00000177191	B3GNT8	ENSG00000170439	METTL7B									ENSG00000141682	PMAIP1									ENSG00000206503	HLA-A
		ENSG00000131650	KREMEN2									ENSG00000234614	C2CD4D-AS1	ENSG00000104756	KCTD9									ENSG00000168003	SLC3A2									ENSG00000014914	MTMR11
		ENSG00000176428	VPS37D									ENSG00000005238	FAM214B	ENSG00000152270	PDE3B									ENSG00000273237	#N/A									ENSG00000135363	LMO2
		ENSG00000186417	GLDN									ENSG00000130600	H19	ENSG00000186777	ZNF732									ENSG00000172575	RASGRP1									ENSG00000279207	AC015813.6
		ENSG00000101210	EEF1A2									ENSG00000006534	ALDH3B1	ENSG00000143753	DEGS1									ENSG00000273014	AC018645.3									ENSG00000185885	IFITM1
		ENSG00000090339	ICAM1									ENSG00000140563	MCTP2	ENSG00000147642	SYBU									ENSG00000213707	HMGB1P10									ENSG00000163947	ARHGEF3
		ENSG00000100564	PIGH									ENSG00000204677	FAM153CP	ENSG00000131944	FAAP24									ENSG00000091527	CDV3									ENSG00000081803	CADPS2
		ENSG00000166949	SMAD3									ENSG00000168209	DDIT4	ENSG00000184226	PCDH9									ENSG00000143228	NUF2									ENSG00000172893	DHCR7
		ENSG00000154917	RAB6B									ENSG00000259605	AC074212.1	ENSG00000069535	MAOB									ENSG00000280186	AL359258.3									ENSG00000204397	CARD16
		ENSG00000164323	CFAP97									ENSG00000168918	INPP5D	ENSG00000267023	LRRC37A16P									ENSG00000177189	RPS6KA3									ENSG00000124587	PEX6
		ENSG00000117643	MAN1C1									ENSG00000146216	TTBK1	ENSG00000261116	AL049555.1									ENSG00000143845	ETNK2									ENSG00000104324	CPQ
		ENSG00000185009	AP3M1									ENSG00000128346	C22orf23	ENSG00000197008	ZNF138									ENSG00000222041	CYTOR									ENSG00000110844	PRPF40B
		ENSG00000142166	IFNAR1									ENSG00000182795	C1orf116	ENSG00000135913	USP37									ENSG00000253250	C8orf88									ENSG00000143412	ANXA9
		ENSG00000231131	LNCAROD									ENSG00000146411	SLC2A12	ENSG00000225484	NUTM2B-AS1									ENSG00000109881	CCDC34									ENSG00000123843	C4BPB
		ENSG00000197927	C2orf27A									ENSG00000134765	DSC1	ENSG00000144893	MED12L									ENSG00000118420	UBE3D									ENSG00000184481	FOXO4
		ENSG00000119969	HELLS									ENSG00000205426	KRT81	ENSG00000102780	DGKH									ENSG00000165816	VWA2									ENSG00000253958	CLDN23
		ENSG00000109654	TRIM2									ENSG00000196668	LINC00173	ENSG00000138448	ITGAV									ENSG00000177855	CACYBPP2									ENSG00000146233	CYP39A1
		ENSG00000205269	TMEM170B									ENSG00000223855	AC147651.1	ENSG00000084234	APLP2									ENSG00000005189	REXO5									ENSG00000155893	PXYLP1
		ENSG00000116675	DNAJC6									ENSG00000205464	ATP6AP1L	ENSG00000125848	FLRT3									ENSG00000214900	LINC01588									ENSG00000166839	ANKDD1A
		ENSG00000267041	ZNF850									ENSG00000107742	SPOCK2	ENSG00000105825	TFPI2									ENSG00000198056	PRIM1									ENSG00000237686	AL109615.3
		ENSG00000127418	FGFRL1									ENSG00000172551	MUCL1	ENSG00000112290	WASF1									ENSG00000259556	AC090971.4									ENSG00000164379	FOXQ1
		ENSG00000172915	NBEA									ENSG00000272732	AC004982.1	ENSG00000085832	EPS15									ENSG00000164626	KCNK5									ENSG00000167861	HID1
		ENSG00000011028	MRC2									ENSG00000105707	HPN	ENSG00000060982	BCAT1									ENSG00000186642	PDE2A									ENSG00000071282	LMCD1
		ENSG00000005020	SKAP2									ENSG00000174939	ASPHD1	ENSG00000137198	GMPR									ENSG00000117593	DARS2									ENSG00000164050	PLXNB1
		ENSG00000145354	CISD2									ENSG00000253981	ALG1L13P	ENSG00000279184	#N/A									ENSG00000101773	RBBP8									ENSG00000159403	C1R
		ENSG00000155099	PIP4P2									ENSG00000174827	PDZK1	ENSG00000136842	TMOD1									ENSG00000120055	C10orf95									ENSG00000123636	BAZ2B
		ENSG00000151458	ANKRD50									ENSG00000112041	TULP1	ENSG00000121350	PYROXD1									ENSG00000068831	RASGRP2									ENSG00000182578	CSF1R
		ENSG00000173258	ZNF483									ENSG00000172183	ISG20	ENSG00000085719	CPNE3									ENSG00000129173	E2F8									ENSG00000144746	ARL6IP5
		ENSG00000136235	GPNMB									ENSG00000175315	CST6	ENSG00000113389	NPR3									ENSG00000183508	TENT5C									ENSG00000084731	KIF3C
		ENSG00000151917	BEND6									ENSG00000251151	HOXC-AS3	ENSG00000134759	ELP2									ENSG00000134333	LDHA									ENSG00000213983	AP1G2
		ENSG00000177679	SRRM3									ENSG00000105617	LENG1	ENSG00000185009	AP3M1									ENSG00000100605	ITPK1									ENSG00000170801	HTRA3
		ENSG00000168528	SERINC2									ENSG00000163017	ACTG2	ENSG00000175832	ETV4									ENSG00000170271	FAXDC2									ENSG00000149781	FERMT3
		ENSG00000163577	EIF5A2									ENSG00000270441	AC135506.1	ENSG00000138587	MNS1									ENSG00000132386	SERPINF1									ENSG00000120885	CLU
		ENSG00000273314	AC005229.4									ENSG00000162032	SPSB3	ENSG00000139350	NEDD1									ENSG00000109805	NCAPG									ENSG00000243811	APOBEC3D
		ENSG00000105974	CAV1									ENSG00000269981	AL627309.7	ENSG00000008394	MGST1									ENSG00000268658	LINC00664									ENSG00000137767	SQOR
		ENSG00000144857	BOC									ENSG00000257086	AP001453.4	ENSG00000198743	SLC5A3									ENSG00000072571	HMMR									ENSG00000166432	ZMAT1
		ENSG00000142173	COL6A2									ENSG00000100038	TOP3B	ENSG00000104290	FZD3									ENSG00000183150	GPR19									ENSG00000239305	RNF103
		ENSG00000241852	C8orf58									ENSG00000132329	RAMP1	ENSG00000203326	ZNF525									ENSG00000148942	SLC5A12									ENSG00000169220	RGS14
		ENSG00000165810	BTNL9									ENSG00000072195	SPEG	ENSG00000156011	PSD3									ENSG00000196584	XRCC2									ENSG00000116586	LAMTOR2
		ENSG00000175592	FOSL1									ENSG00000254909	AP003392.2	ENSG00000114646	CSPG5									ENSG00000166881	NEMP1									ENSG00000099889	ARVCF
		ENSG00000145506	NKD2									ENSG00000257512	AC124947.2	ENSG00000102445	RUBCNL									ENSG00000159247	TUBBP5									ENSG00000137462	TLR2
		ENSG00000184203	PPP1R2									ENSG00000177469	CAVIN1	ENSG00000115109	EPB41L5									ENSG00000201512	SNORA71C									ENSG00000110693	SOX6
		ENSG00000155366	RHOC									ENSG00000100346	CACNA1I	ENSG00000279133	AC018628.2									ENSG00000069482	GAL									ENSG00000131069	ACSS2
		ENSG00000118217	ATF6									ENSG00000266714	MYO15B	ENSG00000068878	PSME4									ENSG00000137474	MYO7A									ENSG00000143457	GOLPH3L
		ENSG00000185386	MAPK11									ENSG00000215458	AATBC	ENSG00000054598	FOXC1									ENSG00000068489	PRR11									ENSG00000154864	PIEZO2
		ENSG00000186767	SPIN4									ENSG00000109101	FOXN1	ENSG00000124788	ATXN1									ENSG00000139354	GAS2L3									ENSG00000170385	SLC30A1
		ENSG00000137713	PPP2R1B									ENSG00000099365	STX1B	ENSG00000275713	H2BC9									ENSG00000158402	CDC25C									ENSG00000129028	THAP10
		ENSG00000109452	INPP4B									ENSG00000260236	AC099778.1	ENSG00000225614	ZNF469									ENSG00000168453	HR									ENSG00000116701	NCF2
		ENSG00000140479	PCSK6									ENSG00000240356	RPL23AP7	ENSG00000100852	ARHGAP5									ENSG00000183137	CEP57L1									ENSG00000268903	AL627309.6
		ENSG00000196781	TLE1									ENSG00000142619	PADI3	ENSG00000177565	TBL1XR1									ENSG00000088826	SMOX									ENSG00000261556	SMG1P7
		ENSG00000260912	AL158206.1									ENSG00000144199	FAHD2B	ENSG00000183850	ZNF730									ENSG00000104833	TUBB4A									ENSG00000130529	TRPM4
		ENSG00000188130	MAPK12									ENSG00000102904	TSNAXIP1	ENSG00000134533	RERG									ENSG00000138778	CENPE									ENSG00000109321	AREG
		ENSG00000115414	FN1									ENSG00000273443	AL645608.8	ENSG00000171444	MCC									ENSG00000145416	MARCHF1									ENSG00000170915	PAQR8
		ENSG00000211448	DIO2									ENSG00000108786	HSD17B1	ENSG00000154642	C21orf91									ENSG00000226471	Z93930.2									ENSG00000123815	COQ8B
		ENSG00000261716	H2BC20P									ENSG00000138623	SEMA7A	ENSG00000258484	SPESP1									ENSG00000172183	ISG20									ENSG00000204634	TBC1D8
		ENSG00000177076	ACER2									ENSG00000145700	ANKRD31	ENSG00000152359	POC5									ENSG00000204856	FAM216A									ENSG00000000971	CFH
		ENSG00000162458	FBLIM1									ENSG00000120049	KCNIP2	ENSG00000182534	MXRA7									ENSG00000147536	GINS4									ENSG00000204525	HLA-C
		ENSG00000169604	ANTXR1									ENSG00000265690	AC074143.1	ENSG00000197927	C2orf27A									ENSG00000142731	PLK4									ENSG00000168477	TNXB
		ENSG00000117500	TMED5									ENSG00000125356	NDUFA1	ENSG00000077585	GPR137B									ENSG00000137561	TTPA									ENSG00000265298	AC132812.1
		ENSG00000278828	H3C10									ENSG00000146205	ANO7	ENSG00000123095	BHLHE41									ENSG00000261652	C15orf65									ENSG00000181284	TMEM102
		ENSG00000153936	HS2ST1									ENSG00000064205	CCN5	ENSG00000154640	BTG3									ENSG00000109674	NEIL3									ENSG00000110719	TCIRG1
		ENSG00000182149	IST1									ENSG00000178597	PSAPL1	ENSG00000106799	TGFBR1									ENSG00000197472	ZNF695									ENSG00000184588	PDE4B
		ENSG00000003436	TFPI									ENSG00000197536	IRF1-AS1	ENSG00000115380	EFEMP1									ENSG00000151725	CENPU									ENSG00000128590	DNAJB9
		ENSG00000105835	NAMPT									ENSG00000008311	AASS	ENSG00000085365	SCAMP1									ENSG00000178372	CALML5									ENSG00000154188	ANGPT1
		ENSG00000274070	CASTOR2									ENSG00000184058	TBX1	ENSG00000108510	MED13									ENSG00000121101	TEX14									ENSG00000189114	BLOC1S3
		ENSG00000099864	PALM									ENSG00000205022	PABPN1L	ENSG00000188321	ZNF559									ENSG00000229676	ZNF492									ENSG00000166741	NNMT
		ENSG00000140848	CPNE2									ENSG00000076356	PLXNA2	ENSG00000162670	BRINP3									ENSG00000118193	KIF14									ENSG00000188206	#N/A
		ENSG00000166171	DPCD									ENSG00000100429	HDAC10	ENSG00000137804	NUSAP1									ENSG00000115355	CCDC88A									ENSG00000128203	ASPHD2
		ENSG00000075420	FNDC3B									ENSG00000235027	AC068580.3	ENSG00000137801	THBS1									ENSG00000227214	HCG15									ENSG00000153832	FBXO36
		ENSG00000121406	ZNF549									ENSG00000272277	AL031963.3	ENSG00000108582	CPD									ENSG00000152240	HAUS1									ENSG00000109265	KIAA1211
		ENSG00000176595	KBTBD11									ENSG00000215182	MUC5AC	ENSG00000090060	PAPOLA									ENSG00000111247	RAD51AP1									ENSG00000099282	TSPAN15
		ENSG00000169851	PCDH7									ENSG00000136883	KIF12	ENSG00000105708	ZNF14									ENSG00000236618	PITPNA-AS1									ENSG00000103490	PYCARD
		ENSG00000147044	CASK									ENSG00000244617	ASPRV1	ENSG00000066027	PPP2R5A									ENSG00000183092	BEGAIN									ENSG00000065361	ERBB3
		ENSG00000147889	CDKN2A									ENSG00000187867	PALM3	ENSG00000040341	STAU2									ENSG00000203760	CENPW									ENSG00000142867	BCL10
		ENSG00000150907	FOXO1									ENSG00000059915	PSD	ENSG00000196712	NF1									ENSG00000221968	FADS3									ENSG00000062282	DGAT2
		ENSG00000011114	BTBD7									ENSG00000196155	PLEKHG4	ENSG00000227081	AC005912.1									ENSG00000165868	HSPA12A									ENSG00000236438	FAM157A
		ENSG00000161011	SQSTM1									ENSG00000259146	AC005476.2	ENSG00000115828	QPCT									ENSG00000198960	ARMCX6									ENSG00000170917	NUDT6
		ENSG00000152284	TCF7L1									ENSG00000256092	SBNO1-AS1	ENSG00000061676	NCKAP1									ENSG00000186871	ERCC6L									ENSG00000177045	SIX5
		ENSG00000152894	PTPRK									ENSG00000179899	PHC1P1	ENSG00000172915	NBEA									ENSG00000183779	ZNF703									ENSG00000012822	CALCOCO1
		ENSG00000186153	WWOX									ENSG00000247595	SPTY2D1OS	ENSG00000177119	ANO6									ENSG00000113356	POLR3G									ENSG00000133131	MORC4
		ENSG00000244405	ETV5									ENSG00000068831	RASGRP2	ENSG00000087053	MTMR2									ENSG00000169016	E2F6									ENSG00000160781	PAQR6
		ENSG00000137267	TUBB2A									ENSG00000144452	ABCA12	ENSG00000008277	ADAM22									ENSG00000165480	SKA3									ENSG00000144560	VGLL4
		ENSG00000183741	CBX6									ENSG00000131746	TNS4	ENSG00000166165	CKB									ENSG00000164109	MAD2L1									ENSG00000137834	SMAD6
		ENSG00000164983	TMEM65									ENSG00000265763	ZNF488	ENSG00000108960	MMD									ENSG00000255992	AC131009.1									ENSG00000134324	LPIN1
		ENSG00000171791	BCL2									ENSG00000186832	KRT16	ENSG00000177628	GBA									ENSG00000163535	SGO2									ENSG00000164342	TLR3
		ENSG00000184831	APOO									ENSG00000119922	IFIT2	ENSG00000108176	DNAJC12									ENSG00000085840	ORC1									ENSG00000148180	GSN
		ENSG00000135678	CPM									ENSG00000204427	ABHD16A	ENSG00000134333	LDHA									ENSG00000167723	TRPV3									ENSG00000074410	CA12
		ENSG00000115919	KYNU									ENSG00000186417	GLDN	ENSG00000059758	CDK17									ENSG00000066027	PPP2R5A									ENSG00000135378	PRRG4
		ENSG00000266934	AC005746.1									ENSG00000230454	U73166.1	ENSG00000112210	RAB23									ENSG00000225449	RAB6C-AS1									ENSG00000205213	LGR4
		ENSG00000177283	FZD8									ENSG00000091622	PITPNM3	ENSG00000271147	ARMCX5-GPRASP2									ENSG00000218175	AC016739.1									ENSG00000230882	AC005077.4
		ENSG00000136205	TNS3									ENSG00000229833	PET100	ENSG00000113732	ATP6V0E1									ENSG00000077152	UBE2T									ENSG00000164211	STARD4
		ENSG00000164949	GEM									ENSG00000115844	DLX2	ENSG00000112562	SMOC2									ENSG00000100526	CDKN3									ENSG00000013392	RWDD2A
		ENSG00000076067	RBMS2									ENSG00000177685	CRACR2B	ENSG00000011405	PIK3C2A									ENSG00000026508	CD44									ENSG00000050165	DKK3
		ENSG00000087842	PIR									ENSG00000204922	UQCC3	ENSG00000197535	MYO5A									ENSG00000107819	SFXN3									ENSG00000125434	SLC25A35
		ENSG00000063438	AHRR									ENSG00000166823	MESP1	ENSG00000154001	PPP2R5E									ENSG00000165891	E2F7									ENSG00000272808	AC015712.6
		ENSG00000105810	CDK6									ENSG00000178038	ALS2CL	ENSG00000138190	EXOC6									ENSG00000185567	AHNAK2									ENSG00000102287	GABRE
		ENSG00000115109	EPB41L5									ENSG00000261068	AL512274.1	ENSG00000185697	MYBL1									ENSG00000012171	SEMA3B									ENSG00000129521	EGLN3
		ENSG00000113763	UNC5A									ENSG00000167676	PLIN4	ENSG00000147650	LRP12									ENSG00000159433	STARD9									ENSG00000162512	SDC3
		ENSG00000158985	CDC42SE2									ENSG00000173110	HSPA6	ENSG00000186522	SEPTIN10									ENSG00000148344	PTGES									ENSG00000170962	PDGFD
		ENSG00000062038	CDH3									ENSG00000103888	CEMIP	ENSG00000150054	MPP7									ENSG00000227051	C14orf132									ENSG00000102452	NALCN
		ENSG00000143933	CALM2									ENSG00000105479	CCDC114	ENSG00000151835	SACS									ENSG00000102401	ARMCX3									ENSG00000100867	DHRS2
		ENSG00000181085	MAPK15									ENSG00000235316	DUSP8P5	ENSG00000079156	OSBPL6									ENSG00000156535	CD109									ENSG00000128655	PDE11A
												ENSG00000196465	MYL6B	ENSG00000148219	ASTN2									ENSG00000137812	KNL1									ENSG00000166444	ST5
												ENSG00000280828	AC090114.3	ENSG00000149308	NPAT									ENSG00000185842	DNAH14									ENSG00000173193	PARP14
												ENSG00000224945	AL353150.1	ENSG00000165629	ATP5F1C									ENSG00000079459	FDFT1									ENSG00000114841	DNAH1
												ENSG00000137975	CLCA2	ENSG00000184564	SLITRK6									ENSG00000164078	MST1R									ENSG00000255248	MIR100HG
												ENSG00000235169	SMIM1	ENSG00000116127	ALMS1									ENSG00000204778	CBWD4P									ENSG00000197261	C6orf141
												ENSG00000240972	MIF	ENSG00000118276	B4GALT6									ENSG00000188910	GJB3									ENSG00000266094	RASSF5
												ENSG00000229873	OGFR-AS1	ENSG00000147251	DOCK11									ENSG00000196873	CBWD3									ENSG00000150782	IL18
												ENSG00000196220	SRGAP3	ENSG00000152642	GPD1L									ENSG00000164611	PTTG1									ENSG00000124143	ARHGAP40
												ENSG00000169418	NPR1	ENSG00000267041	ZNF850									ENSG00000213988	ZNF90									ENSG00000120549	KIAA1217
												ENSG00000186862	PDZD7	ENSG00000198807	PAX9									ENSG00000099337	KCNK6									ENSG00000106991	ENG
												ENSG00000265190	ANXA8	ENSG00000138696	BMPR1B									ENSG00000135454	B4GALNT1									ENSG00000158769	F11R
												ENSG00000280211	AC106886.5	ENSG00000197937	ZNF347									ENSG00000113763	UNC5A									ENSG00000130066	SAT1
												ENSG00000276600	RAB7B	ENSG00000081307	UBA5									ENSG00000170439	METTL7B									ENSG00000075826	SEC31B
												ENSG00000136689	IL1RN	ENSG00000182240	BACE2									ENSG00000231530	AL157932.1									ENSG00000182752	PAPPA
												ENSG00000282572	AC215522.2	ENSG00000206530	CFAP44									ENSG00000136883	KIF12									ENSG00000138496	PARP9
												ENSG00000078487	ZCWPW1	ENSG00000250312	ZNF718									ENSG00000106927	AMBP									ENSG00000133138	TBC1D8B
												ENSG00000127578	WFIKKN1	ENSG00000091129	NRCAM									ENSG00000141424	SLC39A6									ENSG00000162976	PQLC3
												ENSG00000260528	FAM157C	ENSG00000156049	GNA14									ENSG00000181061	HIGD1A									ENSG00000105612	DNASE2
												ENSG00000213928	IRF9	ENSG00000166200	COPS2									ENSG00000180881	CAPS2									ENSG00000065621	GSTO2
												ENSG00000260051	AL031600.1	ENSG00000227268	KLLN									ENSG00000175785	PRIMA1									ENSG00000158458	NRG2
												ENSG00000205869	KRTAP5-1	ENSG00000072954	TMEM38A									ENSG00000100206	DMC1									ENSG00000167680	SEMA6B
												ENSG00000176919	C8G	ENSG00000068650	ATP11A									ENSG00000040275	SPDL1									ENSG00000176927	EFCAB5
												ENSG00000241769	LINC00893	ENSG00000157600	TMEM164									ENSG00000102384	CENPI									ENSG00000144369	FAM171B
												ENSG00000167779	IGFBP6	ENSG00000115170	ACVR1									ENSG00000196912	ANKRD36B									ENSG00000227775	AL031282.1
												ENSG00000233429	HOTAIRM1	ENSG00000122299	ZC3H7A									ENSG00000219891	ZSCAN12P1									ENSG00000118640	VAMP8
												ENSG00000263327	TAPT1-AS1	ENSG00000155016	CYP2U1									ENSG00000181938	GINS3									ENSG00000172819	RARG
												ENSG00000151090	THRB	ENSG00000171314	PGAM1									ENSG00000163710	PCOLCE2									ENSG00000132334	PTPRE
												ENSG00000267385	AC011498.4	ENSG00000116815	CD58									ENSG00000006634	DBF4									ENSG00000275764	AC092747.4
												ENSG00000214456	PLIN5	ENSG00000138698	RAP1GDS1									ENSG00000188610	FAM72B									ENSG00000169169	CPT1C
												ENSG00000262180	#N/A	ENSG00000187098	MITF									ENSG00000129951	PLPPR3									ENSG00000197594	ENPP1
												ENSG00000135374	ELF5	ENSG00000159110	IFNAR2									ENSG00000075131	TIPIN									ENSG00000123595	RAB9A
												ENSG00000198944	SOWAHA	ENSG00000102384	CENPI									ENSG00000123219	CENPK									ENSG00000059804	SLC2A3
												ENSG00000001630	CYP51A1	ENSG00000046653	GPM6B									ENSG00000215784	FAM72D									ENSG00000153714	LURAP1L
												ENSG00000185519	FAM131C	ENSG00000196932	TMEM26									ENSG00000174501	ANKRD36C									ENSG00000141696	P3H4
												ENSG00000273619	AL121832.2	ENSG00000067955	CBFB									ENSG00000096060	FKBP5									ENSG00000250073	AP000866.2
												ENSG00000188095	MESP2	ENSG00000083312	TNPO1									ENSG00000164850	GPER1									ENSG00000168461	RAB31
												ENSG00000204257	HLA-DMA	ENSG00000240024	LINC00888									ENSG00000172244	C5orf34									ENSG00000219200	RNASEK
												ENSG00000261512	AC092368.3	ENSG00000163040	CCDC74A									ENSG00000117148	ACTL8									ENSG00000158286	RNF207
												ENSG00000107223	EDF1	ENSG00000101132	PFDN4									ENSG00000261226	AC092384.3									ENSG00000240065	PSMB9
												ENSG00000135046	ANXA1	ENSG00000109814	UGDH									ENSG00000138182	KIF20B									ENSG00000145780	FEM1C
												ENSG00000279196	AC135048.4	ENSG00000111229	ARPC3									ENSG00000123416	TUBA1B									ENSG00000272335	AC093297.2
												ENSG00000132535	DLG4	ENSG00000100567	PSMA3									ENSG00000145604	SKP2									ENSG00000187609	EXD3
												ENSG00000064787	BCAS1	ENSG00000171681	ATF7IP									ENSG00000068615	REEP1									ENSG00000159792	PSKH1
												ENSG00000140465	CYP1A1	ENSG00000196396	PTPN1									ENSG00000135697	BCO1									ENSG00000115828	QPCT
												ENSG00000162891	IL20	ENSG00000117528	ABCD3									ENSG00000185585	OLFML2A									ENSG00000145014	TMEM44
												ENSG00000105523	FAM83E	ENSG00000165863	C10orf82									ENSG00000162444	RBP7									ENSG00000267002	AC060780.1
												ENSG00000170271	FAXDC2	ENSG00000071073	MGAT4A									ENSG00000164430	CGAS									ENSG00000132470	ITGB4
												ENSG00000181856	SLC2A4	ENSG00000147862	NFIB									ENSG00000111666	CHPT1									ENSG00000167552	TUBA1A
												ENSG00000119943	PYROXD2	ENSG00000029725	RABEP1									ENSG00000109758	HGFAC									ENSG00000142327	RNPEPL1
												ENSG00000132906	CASP9	ENSG00000175741	RWDD4P2									ENSG00000123066	MED13L									ENSG00000005884	ITGA3
												ENSG00000139890	REM2	ENSG00000197930	ERO1A									ENSG00000197140	ADAM32									ENSG00000185033	SEMA4B
												ENSG00000262362	AC004233.1	ENSG00000185052	SLC24A3									ENSG00000109101	FOXN1									ENSG00000010704	HFE
												ENSG00000099338	CATSPERG	ENSG00000175356	SCUBE2									ENSG00000126787	DLGAP5									ENSG00000140563	MCTP2
												ENSG00000166535	A2ML1	ENSG00000182263	FIGN									ENSG00000064205	CCN5									ENSG00000123983	ACSL3
												ENSG00000120708	TGFBI	ENSG00000166974	MAPRE2									ENSG00000145736	GTF2H2									ENSG00000156869	FRRS1
												ENSG00000231584	FAHD2CP	ENSG00000179820	MYADM									ENSG00000153044	CENPH									ENSG00000166532	RIMKLB
												ENSG00000267296	CEBPA-DT	ENSG00000138814	PPP3CA									ENSG00000142856	ITGB3BP									ENSG00000105204	DYRK1B
												ENSG00000010310	GIPR	ENSG00000155093	PTPRN2									ENSG00000138587	MNS1									ENSG00000109929	SC5D
												ENSG00000253954	HMGN1P38	ENSG00000077097	TOP2B									ENSG00000246792	AC106038.1									ENSG00000112319	EYA4
												ENSG00000218537	MIF-AS1	ENSG00000062725	APPBP2									ENSG00000180694	TMEM64									ENSG00000172059	KLF11
												ENSG00000234338	AC073349.2	ENSG00000175893	ZDHHC21									ENSG00000024526	DEPDC1									ENSG00000126561	STAT5A
												ENSG00000126947	ARMCX1	ENSG00000150764	DIXDC1									ENSG00000181544	FANCB									ENSG00000133056	PIK3C2B
												ENSG00000196296	ATP2A1	ENSG00000151491	EPS8									ENSG00000109255	NMU									ENSG00000126778	SIX1
												ENSG00000169469	SPRR1B	ENSG00000170954	ZNF415									ENSG00000120437	ACAT2									ENSG00000197329	PELI1
												ENSG00000167037	SGSM1	ENSG00000171033	PKIA									ENSG00000108179	PPIF									ENSG00000003436	TFPI
												ENSG00000163362	INAVA	ENSG00000147010	SH3KBP1									ENSG00000124216	SNAI1									ENSG00000108797	CNTNAP1
												ENSG00000263639	MSMB	ENSG00000204116	CHIC1									ENSG00000178425	NT5DC1									ENSG00000164683	HEY1
												ENSG00000204540	PSORS1C1	ENSG00000111670	GNPTAB									ENSG00000103154	NECAB2									ENSG00000269981	AL627309.7
												ENSG00000088340	FER1L4	ENSG00000115902	SLC1A4									ENSG00000127824	TUBA4A									ENSG00000141753	IGFBP4
												ENSG00000162572	SCNN1D	ENSG00000123094	RASSF8									ENSG00000123473	STIL									ENSG00000177409	SAMD9L
												ENSG00000226179	LINC00685	ENSG00000095015	MAP3K1									ENSG00000198826	ARHGAP11A									ENSG00000267278	MAP3K14-AS1
												ENSG00000260367	AC109460.1	ENSG00000175105	ZNF654									ENSG00000151012	SLC7A11									ENSG00000109610	SOD3
												ENSG00000125740	FOSB	ENSG00000131153	GINS2									ENSG00000162599	NFIA									ENSG00000204540	PSORS1C1
												ENSG00000169783	LINGO1	ENSG00000168280	KIF5C									ENSG00000115318	LOXL3									ENSG00000140511	HAPLN3
												ENSG00000100445	SDR39U1	ENSG00000050130	JKAMP									ENSG00000120539	MASTL									ENSG00000181523	SGSH
												ENSG00000267858	MZF1-AS1	ENSG00000163710	PCOLCE2									ENSG00000156787	TBC1D31									ENSG00000162511	LAPTM5
												ENSG00000006757	PNPLA4	ENSG00000178695	KCTD12									ENSG00000134317	GRHL1									ENSG00000181045	SLC26A11
												ENSG00000260260	SNHG19	ENSG00000168769	TET2									ENSG00000091409	ITGA6									ENSG00000183098	GPC6
												ENSG00000151006	PRSS53	ENSG00000134769	DTNA									ENSG00000146410	MTFR2									ENSG00000138439	FAM117B
												ENSG00000255774	LINC02747	ENSG00000156256	USP16									ENSG00000148154	UGCG									ENSG00000145687	SSBP2
												ENSG00000163794	UCN	ENSG00000185869	ZNF829									ENSG00000184445	KNTC1									ENSG00000127220	ABHD8
												ENSG00000100197	CYP2D6	ENSG00000155561	NUP205									ENSG00000075426	FOSL2									ENSG00000120925	RNF170
												ENSG00000233937	AC008443.1	ENSG00000184575	XPOT									ENSG00000112742	TTK									ENSG00000107104	KANK1
												ENSG00000168477	TNXB	ENSG00000168939	SPRY3									ENSG00000100578	KIAA0586									ENSG00000088836	SLC4A11
												ENSG00000092068	SLC7A8	ENSG00000171603	CLSTN1									ENSG00000129810	SGO1									ENSG00000269609	RPARP-AS1
												ENSG00000215252	GOLGA8B	ENSG00000180233	ZNRF2									ENSG00000084628	NKAIN1									ENSG00000109436	TBC1D9
												ENSG00000141579	ZNF750	ENSG00000141497	ZMYND15									ENSG00000111885	MAN1A1									ENSG00000114315	HES1
												ENSG00000181652	ATG9B	ENSG00000196081	ZNF724									ENSG00000112984	KIF20A									ENSG00000037042	TUBG2
												ENSG00000142235	LMTK3	ENSG00000279662	AC131649.2									ENSG00000182287	AP1S2									ENSG00000136052	SLC41A2
												ENSG00000139044	B4GALNT3	ENSG00000205269	TMEM170B									ENSG00000231007	CDC20P1									ENSG00000153029	MR1
												ENSG00000112667	DNPH1	ENSG00000158019	BABAM2									ENSG00000163808	KIF15									ENSG00000157827	FMNL2
												ENSG00000135604	STX11	ENSG00000138758	SEPTIN11									ENSG00000127418	FGFRL1									ENSG00000151276	MAGI1
												ENSG00000162576	MXRA8	ENSG00000104413	ESRP1									ENSG00000147642	SYBU									ENSG00000175482	POLD4
												ENSG00000163171	CDC42EP3	ENSG00000162819	BROX									ENSG00000267374	MIR924HG									ENSG00000170647	#N/A
												ENSG00000173531	MST1	ENSG00000213020	ZNF611									ENSG00000198554	WDHD1									ENSG00000026297	RNASET2
												ENSG00000197191	CYSRT1	ENSG00000144357	UBR3									ENSG00000168078	PBK									ENSG00000160602	NEK8
												ENSG00000244425	RN7SL268P	ENSG00000120992	LYPLA1									ENSG00000152952	PLOD2									ENSG00000184117	NIPSNAP1
												ENSG00000168282	MGAT2	ENSG00000261762	AC027228.2									ENSG00000031691	CENPQ									ENSG00000136379	ABHD17C
												ENSG00000100031	GGT1	ENSG00000094804	CDC6									ENSG00000261136	AC023908.3									ENSG00000011523	CEP68
												ENSG00000245526	LINC00461	ENSG00000101464	PIGU									ENSG00000229132	EIF4A1P10									ENSG00000138380	CARF
												ENSG00000183479	TREX2	ENSG00000033170	FUT8									ENSG00000166816	LDHD									ENSG00000157064	NMNAT2
												ENSG00000130775	THEMIS2	ENSG00000093000	NUP50									ENSG00000183765	CHEK2									ENSG00000204305	AGER
												ENSG00000150687	PRSS23	ENSG00000276180	H4C9									ENSG00000214944	ARHGEF28									ENSG00000198768	APCDD1L
												ENSG00000070985	TRPM5	ENSG00000140284	SLC27A2									ENSG00000160180	TFF3									ENSG00000130363	RSPH3
												ENSG00000180229	HERC2P3	ENSG00000129083	COPB1									ENSG00000251169	LINC01843									ENSG00000114626	ABTB1
												ENSG00000090971	NAT14	ENSG00000143061	IGSF3									ENSG00000197299	BLM									ENSG00000137501	SYTL2
												ENSG00000164761	TNFRSF11B	ENSG00000132824	SERINC3									ENSG00000154122	ANKH									ENSG00000168487	BMP1
												ENSG00000186301	MST1P2	ENSG00000064726	BTBD1									ENSG00000093009	CDC45									ENSG00000165568	AKR1E2
												ENSG00000101098	RIMS4	ENSG00000135862	LAMC1									ENSG00000188206	#N/A									ENSG00000188811	NHLRC3
												ENSG00000131116	ZNF428	ENSG00000106105	GARS1									ENSG00000225489	AL354707.1									ENSG00000141458	NPC1
												ENSG00000101336	HCK	ENSG00000134602	STK26									ENSG00000085491	SLC25A24									ENSG00000254221	PCDHGB1
												ENSG00000271303	SRXN1	ENSG00000203668	CHML									ENSG00000184260	H2AC20									ENSG00000135722	FBXL8
												ENSG00000102886	GDPD3	ENSG00000112249	ASCC3									ENSG00000074410	CA12									ENSG00000128965	CHAC1
												ENSG00000183401	CCDC159	ENSG00000163507	CIP2A									ENSG00000146263	MMS22L									ENSG00000185561	TLCD2
												ENSG00000183128	CALHM3	ENSG00000129680	MAP7D3									ENSG00000123505	AMD1									ENSG00000119801	YPEL5
												ENSG00000260284	TPSP2	ENSG00000231007	CDC20P1									ENSG00000187800	PEAR1									ENSG00000109819	PPARGC1A
												ENSG00000105464	GRIN2D	ENSG00000100580	TMED8									ENSG00000186777	ZNF732									ENSG00000102048	ASB9
												ENSG00000026036	RTEL1-TNFRSF6B	ENSG00000060749	QSER1									ENSG00000155850	SLC26A2									ENSG00000178078	STAP2
												ENSG00000197980	LEKR1	ENSG00000197619	ZNF615									ENSG00000140511	HAPLN3									ENSG00000227695	DNMBP-AS1
												ENSG00000163354	DCST2	ENSG00000139793	MBNL2									ENSG00000024422	EHD2									ENSG00000113532	ST8SIA4
												ENSG00000171425	ZNF581	ENSG00000073969	NSF									ENSG00000100479	POLE2									ENSG00000103024	NME3
												ENSG00000105696	TMEM59L	ENSG00000243646	IL10RB									ENSG00000197279	ZNF165									ENSG00000075651	PLD1
												ENSG00000280195	AC245140.2	ENSG00000189079	ARID2									ENSG00000166426	CRABP1									ENSG00000165474	GJB2
												ENSG00000254815	LMNTD2-AS1	ENSG00000266934	AC005746.1									ENSG00000186891	TNFRSF18									ENSG00000149582	TMEM25
												ENSG00000177380	PPFIA3	ENSG00000075420	FNDC3B									ENSG00000226419	SLC16A1-AS1									ENSG00000196456	ZNF775
												ENSG00000160323	ADAMTS13	ENSG00000138182	KIF20B									ENSG00000123119	NECAB1									ENSG00000198324	PHETA1
												ENSG00000198915	RASGEF1A	ENSG00000167325	RRM1									ENSG00000279133	AC018628.2									ENSG00000026652	AGPAT4
												ENSG00000225511	LINC00475	ENSG00000083857	FAT1									ENSG00000162104	ADCY9									ENSG00000188026	RILPL1
												ENSG00000226330	AL606489.1	ENSG00000187049	TMEM216									ENSG00000156802	ATAD2									ENSG00000104447	TRPS1
												ENSG00000142544	CTU1	ENSG00000198155	ZNF876P									ENSG00000256940	PPP1R14B-AS1									ENSG00000150540	HNMT
												ENSG00000187994	RINL	ENSG00000082438	COBLL1									ENSG00000125730	C3									ENSG00000089723	OTUB2
												ENSG00000266651	AC093484.4	ENSG00000143776	CDC42BPA									ENSG00000179241	LDLRAD3									ENSG00000211455	STK38L
												ENSG00000015285	WAS	ENSG00000164938	TP53INP1									ENSG00000101098	RIMS4									ENSG00000147144	CCDC120
												ENSG00000262877	AC110285.2	ENSG00000132432	SEC61G									ENSG00000169607	CKAP2L									ENSG00000151611	MMAA
												ENSG00000161920	MED11	ENSG00000175592	FOSL1									ENSG00000145386	CCNA2									ENSG00000234494	SP2-AS1
												ENSG00000163701	IL17RE	ENSG00000132294	EFR3A									ENSG00000099194	SCD									ENSG00000196776	CD47
												ENSG00000041515	MYO16	ENSG00000204308	RNF5									ENSG00000256673	AC141557.1									ENSG00000164209	SLC25A46
												ENSG00000189007	ADAT2	ENSG00000115947	ORC4									ENSG00000196550	FAM72A									ENSG00000173334	TRIB1
												ENSG00000228903	RASA4CP	ENSG00000197020	ZNF100									ENSG00000247095	MIR210HG									ENSG00000102996	MMP15
												ENSG00000249129	SUDS3P1	ENSG00000184203	PPP1R2									ENSG00000101447	FAM83D									ENSG00000204301	NOTCH4
												ENSG00000188549	CCDC9B	ENSG00000090889	KIF4A									ENSG00000128567	PODXL									ENSG00000197283	SYNGAP1
												ENSG00000170345	FOS	ENSG00000121406	ZNF549									ENSG00000112029	FBXO5									ENSG00000124006	OBSL1
												ENSG00000205890	AC108134.1	ENSG00000079387	SENP1									ENSG00000184828	ZBTB7C									ENSG00000204054	LINC00963
												ENSG00000183773	AIFM3	ENSG00000213463	SYNJ2BP									ENSG00000121621	KIF18A									ENSG00000141429	GALNT1
												ENSG00000091536	MYO15A	ENSG00000260274	AC068338.2									ENSG00000110436	SLC1A2									ENSG00000084710	EFR3B
												ENSG00000160256	FAM207A	ENSG00000162924	REL									ENSG00000179715	PCED1B									ENSG00000006118	TMEM132A
												ENSG00000224165	DNAJC27-AS1	ENSG00000197128	ZNF772									ENSG00000140284	SLC27A2									ENSG00000145348	TBCK
												ENSG00000117148	ACTL8	ENSG00000143164	DCAF6									ENSG00000119397	CNTRL									ENSG00000129667	RHBDF2
												ENSG00000185885	IFITM1	ENSG00000070669	ASNS									ENSG00000123213	NLN									ENSG00000156711	MAPK13
												ENSG00000173269	MMRN2	ENSG00000138750	NUP54									ENSG00000156876	SASS6									ENSG00000181982	CCDC149
												ENSG00000125089	SH3TC1	ENSG00000176542	USF3									ENSG00000186523	FAM86B1									ENSG00000138413	IDH1
												ENSG00000229117	RPL41	ENSG00000145736	GTF2H2									ENSG00000163507	CIP2A									ENSG00000175155	YPEL2
												ENSG00000125434	SLC25A35	ENSG00000124333	VAMP7									ENSG00000172167	MTBP									ENSG00000127870	RNF6
												ENSG00000100836	PABPN1	ENSG00000280202	AC005831.1									ENSG00000163584	RPL22L1									ENSG00000137070	IL11RA
												ENSG00000141068	KSR1	ENSG00000005469	CROT									ENSG00000008056	SYN1									ENSG00000137486	ARRB1
												ENSG00000175279	CENPS	ENSG00000196116	TDRD7									ENSG00000122591	FAM126A									ENSG00000176018	LYSMD3
												ENSG00000095370	SH2D3C	ENSG00000234664	HMGN2P5									ENSG00000176208	ATAD5									ENSG00000175265	GOLGA8A
												ENSG00000188599	NPIPP1	ENSG00000181619	GPR135									ENSG00000227630	LINC01132									ENSG00000117984	CTSD
												ENSG00000131400	NAPSA	ENSG00000101384	JAG1									ENSG00000173156	RHOD									ENSG00000156587	UBE2L6
												ENSG00000198208	RPS6KL1	ENSG00000198252	STYX									ENSG00000172197	MBOAT1									ENSG00000165240	ATP7A
												ENSG00000163545	NUAK2	ENSG00000177189	RPS6KA3									ENSG00000129195	PIMREG									ENSG00000145623	OSMR
												ENSG00000196123	KIAA0895L	ENSG00000144674	GOLGA4									ENSG00000129993	CBFA2T3									ENSG00000163975	MELTF
												ENSG00000076344	RGS11	ENSG00000198843	SELENOT									ENSG00000114450	GNB4									ENSG00000133805	AMPD3
												ENSG00000260852	FBXL19-AS1	ENSG00000119203	CPSF3									ENSG00000232445	EMSLR									ENSG00000107968	MAP3K8
												ENSG00000169635	HIC2	ENSG00000117133	RPF1									ENSG00000164932	CTHRC1									ENSG00000253522	MIR3142HG
												ENSG00000085117	CD82	ENSG00000139697	SBNO1									ENSG00000280206	AC026401.3									ENSG00000185112	FAM43A
												ENSG00000228503	AL357558.1	ENSG00000169895	SYAP1									ENSG00000164742	ADCY1									ENSG00000145214	DGKQ
												ENSG00000254290	AC124067.4	ENSG00000092621	PHGDH									ENSG00000147996	CBWD5									ENSG00000100234	TIMP3
												ENSG00000261408	TEN1-CDK3	ENSG00000169251	NMD3									ENSG00000164120	HPGD									ENSG00000151090	THRB
												ENSG00000172586	CHCHD1	ENSG00000100523	DDHD1									ENSG00000076382	SPAG5									ENSG00000234420	ZNF37BP
												ENSG00000278918	AC080112.4	ENSG00000274605	PCCA-DT									ENSG00000108176	DNAJC12									ENSG00000198753	PLXNB3
												ENSG00000173267	SNCG											ENSG00000165501	LRR1									ENSG00000239521	CASTOR3
												ENSG00000204959	ARHGEF34P											ENSG00000111665	CDCA3									ENSG00000231925	TAPBP
												ENSG00000277290	AC136475.10											ENSG00000100749	VRK1									ENSG00000186481	ANKRD20A5P
												ENSG00000261777	AC012184.3											ENSG00000155090	KLF10									ENSG00000160285	LSS
												ENSG00000182324	KCNJ14											ENSG00000105825	TFPI2									ENSG00000189190	ZNF600
												ENSG00000161860	SYCE2											ENSG00000117394	SLC2A1									ENSG00000242294	STAG3L5P
												ENSG00000142046	TMEM91											ENSG00000176014	TUBB6									ENSG00000031081	ARHGAP31
												ENSG00000102309	PIN4											ENSG00000148835	TAF5									ENSG00000248487	ABHD14A
												ENSG00000108515	ENO3											ENSG00000133302	SLF1									ENSG00000210082	MT-RNR2
												ENSG00000157227	MMP14											ENSG00000159873	CCDC117									ENSG00000205517	RGL3
												ENSG00000272115	AC233992.3											ENSG00000071539	TRIP13									ENSG00000099250	NRP1
												ENSG00000160460	SPTBN4											ENSG00000126803	HSPA2									ENSG00000085117	CD82
												ENSG00000100344	PNPLA3											ENSG00000242173	ARHGDIG									ENSG00000114853	ZBTB47
												ENSG00000185133	INPP5J											ENSG00000094804	CDC6									ENSG00000108515	ENO3
												ENSG00000131378	RFTN1											ENSG00000169679	BUB1									ENSG00000013563	DNASE1L1
												ENSG00000104783	KCNN4											ENSG00000104998	IL27RA									ENSG00000105953	OGDH
												ENSG00000267248	AC025048.2											ENSG00000140525	FANCI									ENSG00000143416	SELENBP1
												ENSG00000143882	ATP6V1C2											ENSG00000164172	MOCS2									ENSG00000139318	DUSP6
												ENSG00000174721	FGFBP3											ENSG00000164171	ITGA2									ENSG00000177685	CRACR2B
												ENSG00000095397	WHRN											ENSG00000140534	TICRR									ENSG00000109686	SH3D19
												ENSG00000158246	TENT5B											ENSG00000163006	CCDC138									ENSG00000132481	TRIM47
												ENSG00000263470	#N/A											ENSG00000085999	RAD54L									ENSG00000271605	MILR1
												ENSG00000265511	AC020558.2											ENSG00000131747	TOP2A									ENSG00000163637	PRICKLE2
												ENSG00000274286	ADRA2B											ENSG00000179148	ALOXE3									ENSG00000001630	CYP51A1
												ENSG00000075426	FOSL2											ENSG00000198498	TMA16									ENSG00000213445	SIPA1
												ENSG00000171729	TMEM51											ENSG00000073282	TP63									ENSG00000152492	CCDC50
												ENSG00000264920	AC018521.5											ENSG00000075223	SEMA3C									ENSG00000170266	GLB1
												ENSG00000160678	S100A1											ENSG00000188856	RPSAP47									ENSG00000086730	LAT2
												ENSG00000223745	CCDC18-AS1											ENSG00000182578	CSF1R									ENSG00000105855	ITGB8
												ENSG00000176788	BASP1											ENSG00000035499	DEPDC1B									ENSG00000164039	BDH2
												ENSG00000064195	DLX3											ENSG00000057593	F7									ENSG00000163638	ADAMTS9
												ENSG00000184343	SRPK3											ENSG00000113460	BRIX1									ENSG00000179532	DNHD1
												ENSG00000230882	AC005077.4											ENSG00000056736	IL17RB									ENSG00000182796	TMEM198B
												ENSG00000259349	AC011921.1											ENSG00000255031	AP002807.1									ENSG00000141524	TMC6
												ENSG00000161677	JOSD2											ENSG00000282458	WASH5P									ENSG00000136205	TNS3
												ENSG00000176597	B3GNT5											ENSG00000112312	GMNN									ENSG00000198832	SELENOM
												ENSG00000280587	LINC01348											ENSG00000103995	CEP152									ENSG00000138642	HERC6
												ENSG00000053524	MCF2L2											ENSG00000244405	ETV5									ENSG00000128394	APOBEC3F
												ENSG00000145912	NHP2											ENSG00000144648	ACKR2									ENSG00000130303	BST2
												ENSG00000125846	ZNF133											ENSG00000100346	CACNA1I									ENSG00000115594	IL1R1
												ENSG00000169184	MN1											ENSG00000160712	IL6R									ENSG00000103145	HCFC1R1
												ENSG00000278662	GOLGA6L10											ENSG00000185361	TNFAIP8L1									ENSG00000134824	FADS2
												ENSG00000167107	ACSF2											ENSG00000258484	SPESP1									ENSG00000103855	CD276
												ENSG00000005513	SOX8											ENSG00000182704	TSKU									ENSG00000102804	TSC22D1
												ENSG00000186472	PCLO											ENSG00000168386	FILIP1L									ENSG00000145439	CBR4
												ENSG00000229422	AL512625.2											ENSG00000149485	FADS1									ENSG00000170581	STAT2
												ENSG00000074855	ANO8											ENSG00000102098	SCML2									ENSG00000003400	CASP10
												ENSG00000187689	AMTN											ENSG00000164292	RHOBTB3									ENSG00000196358	NTNG2
												ENSG00000170523	KRT83											ENSG00000132000	PODNL1									ENSG00000158555	GDPD5
												ENSG00000072818	ACAP1											ENSG00000066279	ASPM									ENSG00000255031	AP002807.1
												ENSG00000232546	AC027644.1											ENSG00000157456	CCNB2									ENSG00000139636	LMBR1L
												ENSG00000198797	BRINP2											ENSG00000164104	HMGB2									ENSG00000125798	FOXA2
												ENSG00000183397	C19orf71											ENSG00000075702	WDR62									ENSG00000006534	ALDH3B1
												ENSG00000213513	IMPDH1P5											ENSG00000182175	RGMA									ENSG00000136231	IGF2BP3
												ENSG00000149929	HIRIP3											ENSG00000091651	ORC6									ENSG00000181649	PHLDA2
												ENSG00000182575	NXPH3											ENSG00000173207	CKS1B									ENSG00000124788	ATXN1
												ENSG00000150782	IL18											ENSG00000236200	KDM4A-AS1									ENSG00000128833	MYO5C
												ENSG00000108797	CNTNAP1											ENSG00000270168	#N/A									ENSG00000148082	SHC3
												ENSG00000204176	SYT15											ENSG00000166780	BMERB1									ENSG00000184898	RBM43
												ENSG00000124920	MYRF											ENSG00000075886	TUBA3D									ENSG00000251257	AC010457.1
												ENSG00000167755	KLK6											ENSG00000273568	AC131009.3									ENSG00000104946	TBC1D17
												ENSG00000124216	SNAI1											ENSG00000113810	SMC4									ENSG00000105976	MET
												ENSG00000261812	TUBB8P7											ENSG00000047597	XK									ENSG00000137274	BPHL
												ENSG00000075826	SEC31B											ENSG00000116690	PRG4									ENSG00000104823	ECH1
												ENSG00000184381	PLA2G6											ENSG00000226259	GTF2H2B									ENSG00000170190	SLC16A5
												ENSG00000184194	GPR173											ENSG00000235823	OLMALINC									ENSG00000115255	REEP6
												ENSG00000185437	SH3BGR											ENSG00000163485	ADORA1									ENSG00000116005	PCYOX1
												ENSG00000236017	ASMTL-AS1											ENSG00000184220	CMSS1									ENSG00000099377	HSD3B7
												ENSG00000177700	POLR2L											ENSG00000169116	PARM1									ENSG00000102181	CD99L2
												ENSG00000280254	AC233723.2											ENSG00000136824	SMC2									ENSG00000053747	LAMA3
												ENSG00000140859	KIFC3											ENSG00000100644	HIF1A									ENSG00000003147	ICA1
												ENSG00000118804	STBD1											ENSG00000187123	LYPD6									ENSG00000107902	LHPP
												ENSG00000198125	MB											ENSG00000104147	OIP5									ENSG00000141068	KSR1
												ENSG00000130332	LSM7											ENSG00000131759	RARA									ENSG00000154065	ANKRD29
												ENSG00000278558	TMEM191B											ENSG00000139278	GLIPR1									ENSG00000102271	KLHL4
												ENSG00000126106	TMEM53											ENSG00000184661	CDCA2									ENSG00000196535	MYO18A
												ENSG00000134668	SPOCD1											ENSG00000100209	HSCB									ENSG00000196151	WDSUB1
												ENSG00000141504	SAT2											ENSG00000151466	SCLT1									ENSG00000107798	LIPA
												ENSG00000182749	PAQR7											ENSG00000134602	STK26									ENSG00000072310	SREBF1
												ENSG00000173917	HOXB2											ENSG00000151849	CENPJ									ENSG00000116675	DNAJC6
												ENSG00000114923	SLC4A3											ENSG00000143502	SUSD4									ENSG00000178075	GRAMD1C
												ENSG00000143314	MRPL24											ENSG00000147180	ZNF711									ENSG00000171206	TRIM8
												ENSG00000189221	MAOA											ENSG00000065911	MTHFD2									ENSG00000110318	CEP126
												ENSG00000107968	MAP3K8											ENSG00000231443	AC124944.1									ENSG00000107816	LZTS2
												ENSG00000069011	PITX1											ENSG00000124171	PARD6B									ENSG00000141295	SCRN2
												ENSG00000281896	AC018638.8											ENSG00000004478	FKBP4									ENSG00000138735	PDE5A
												ENSG00000250539	KRT8P33											ENSG00000012048	BRCA1									ENSG00000167202	TBC1D2B
												ENSG00000240875	LINC00886											ENSG00000051180	RAD51									ENSG00000135362	PRR5L
												ENSG00000115468	EFHD1											ENSG00000136492	BRIP1									ENSG00000135439	AGAP2
												ENSG00000235863	B3GALT4											ENSG00000112186	CAP2									ENSG00000127399	LRRC61
												ENSG00000213654	GPSM3											ENSG00000174469	CNTNAP2									ENSG00000131067	GGT7
												ENSG00000185522	LMNTD2											ENSG00000154640	BTG3									ENSG00000117114	ADGRL2
												ENSG00000116690	PRG4											ENSG00000111581	NUP107									ENSG00000223745	CCDC18-AS1
												ENSG00000140519	RHCG											ENSG00000156970	BUB1B									ENSG00000180964	TCEAL8
												ENSG00000139625	MAP3K12											ENSG00000171320	ESCO2									ENSG00000079263	SP140
												ENSG00000172296	SPTLC3											ENSG00000182263	FIGN									ENSG00000237172	B3GNT9
												ENSG00000171174	RBKS											ENSG00000279184	#N/A									ENSG00000110811	P3H3
												ENSG00000263412	AC004477.1											ENSG00000188833	ENTPD8									ENSG00000100439	ABHD4
												ENSG00000263931	#N/A											ENSG00000165304	MELK									ENSG00000095321	CRAT
												ENSG00000238045	AC009133.1											ENSG00000157193	LRP8									ENSG00000109654	TRIM2
												ENSG00000174529	TMEM81											ENSG00000163918	RFC4									ENSG00000153071	DAB2
												ENSG00000260081	AF274858.1											ENSG00000108244	KRT23									ENSG00000078269	SYNJ2
												ENSG00000187800	PEAR1											ENSG00000140961	OSGIN1									ENSG00000107872	FBXL15
												ENSG00000079308	TNS1											ENSG00000241343	RPL36A									ENSG00000136869	TLR4
												ENSG00000230715	AC018638.2											ENSG00000183760	ACP7									ENSG00000151062	CACNA2D4
												ENSG00000104140	RHOV											ENSG00000186314	PRELID2									ENSG00000174080	CTSF
												ENSG00000214837	LINC01347											ENSG00000139323	POC1B									ENSG00000185507	IRF7
												ENSG00000071282	LMCD1											ENSG00000281332	LINC00997									ENSG00000165475	CRYL1
												ENSG00000260924	LINC01311											ENSG00000011426	ANLN									ENSG00000121753	ADGRB2
												ENSG00000196440	ARMCX4											ENSG00000224738	AC099850.2									ENSG00000132793	LPIN3
												ENSG00000146904	EPHA1											ENSG00000080839	RBL1									ENSG00000101298	SNPH
												ENSG00000214279	SCART1											ENSG00000186862	PDZD7									ENSG00000214655	ZSWIM8
												ENSG00000213199	ASIC3											ENSG00000137135	ARHGEF39									ENSG00000152904	GGPS1
												ENSG00000180155	LYNX1											ENSG00000127527	EPS15L1									ENSG00000185215	TNFAIP2
												ENSG00000260428	SCX											ENSG00000100580	TMED8									ENSG00000006282	SPATA20
												ENSG00000128283	CDC42EP1											ENSG00000139618	BRCA2									ENSG00000024422	EHD2
												ENSG00000237550	AC243919.1											ENSG00000104369	JPH1									ENSG00000110446	SLC15A3
												ENSG00000087128	TMPRSS11E											ENSG00000170264	FAM161A									ENSG00000130270	ATP8B3
												ENSG00000095321	CRAT											ENSG00000120519	SLC10A7									ENSG00000183018	SPNS2
												ENSG00000094631	HDAC6											ENSG00000110719	TCIRG1									ENSG00000167106	FAM102A
												ENSG00000246465	AC138904.1											ENSG00000105983	LMBR1									ENSG00000104312	RIPK2
												ENSG00000204396	VWA7											ENSG00000152503	TRIM36									ENSG00000170456	DENND5B
												ENSG00000137628	DDX60											ENSG00000175175	PPM1E									ENSG00000111653	ING4
												ENSG00000178026	LRRC75B											ENSG00000234327	AC012146.1									ENSG00000168010	ATG16L2
												ENSG00000173175	ADCY5											ENSG00000235609	AF127577.4									ENSG00000185838	GNB1L
												ENSG00000137103	TMEM8B											ENSG00000272825	AL844908.1									ENSG00000151876	FBXO4
												ENSG00000267896	#N/A											ENSG00000114993	RTKN									ENSG00000186591	UBE2H
												ENSG00000167772	ANGPTL4											ENSG00000087510	TFAP2C									ENSG00000171703	TCEA2
												ENSG00000272556	GTF2IP13											ENSG00000146918	NCAPG2									ENSG00000257093	KIAA1147
												ENSG00000283013	#N/A											ENSG00000070731	ST6GALNAC2									ENSG00000130158	DOCK6
												ENSG00000265806	MIR4292											ENSG00000164543	STK17A									ENSG00000163545	NUAK2
												ENSG00000249456	AL731577.2											ENSG00000172469	MANEA									ENSG00000178467	P4HTM
												ENSG00000163472	TMEM79											ENSG00000061455	PRDM6									ENSG00000130962	PRRG1
												ENSG00000023892	DEF6											ENSG00000165244	ZNF367									ENSG00000130702	LAMA5
												ENSG00000073464	CLCN4											ENSG00000164237	CMBL									ENSG00000123933	MXD4
												ENSG00000210135	MT-TN											ENSG00000012660	ELOVL5									ENSG00000130164	LDLR
												ENSG00000163462	TRIM46											ENSG00000183814	LIN9									ENSG00000130813	C19orf66
												ENSG00000203761	MSTO2P											ENSG00000079156	OSBPL6									ENSG00000127311	HELB
												ENSG00000143369	ECM1											ENSG00000108590	MED31									ENSG00000185585	OLFML2A
												ENSG00000179859	RNF227											ENSG00000183763	TRAIP									ENSG00000261786	AC006058.1
												ENSG00000184232	OAF											ENSG00000261654	AL360270.2									ENSG00000122741	DCAF10
												ENSG00000163155	LYSMD1											ENSG00000245614	DDX11-AS1									ENSG00000136048	DRAM1
												ENSG00000279873	LINC01126											ENSG00000149218	ENDOD1									ENSG00000092969	TGFB2
												ENSG00000142347	MYO1F											ENSG00000136068	FLNB									ENSG00000149761	NUDT22
												ENSG00000106004	HOXA5											ENSG00000087586	AURKA									ENSG00000090581	GNPTG
												ENSG00000240053	LY6G5B											ENSG00000116120	FARSB									ENSG00000214021	TTLL3
												ENSG00000279487	#N/A											ENSG00000223960	CHROMR									ENSG00000163703	CRELD1
												ENSG00000244567	#N/A											ENSG00000134690	CDCA8									ENSG00000065534	MYLK
												ENSG00000147576	ADHFE1											ENSG00000163781	TOPBP1									ENSG00000111058	ACSS3
												ENSG00000260563	AC132872.1											ENSG00000138798	EGF									ENSG00000100344	PNPLA3
												ENSG00000140398	NEIL1											ENSG00000132196	HSD17B7									ENSG00000165861	ZFYVE1
												ENSG00000116883	#N/A											ENSG00000115368	WDR75									ENSG00000100906	NFKBIA
												ENSG00000230798	FOXD3-AS1											ENSG00000178821	TMEM52									ENSG00000134352	IL6ST
												ENSG00000197114	ZGPAT											ENSG00000136997	MYC									ENSG00000185187	SIGIRR
												ENSG00000132386	SERPINF1											ENSG00000130695	CEP85									ENSG00000120093	HOXB3
												ENSG00000140264	SERF2											ENSG00000091129	NRCAM									ENSG00000113108	APBB3
												ENSG00000116852	KIF21B											ENSG00000197134	ZNF257									ENSG00000159714	ZDHHC1
												ENSG00000088543	C3orf18											ENSG00000174371	EXO1									ENSG00000258634	AL160006.1
												ENSG00000228109	MELTF-AS1											ENSG00000212232	SNORD17
												ENSG00000167889	MGAT5B											ENSG00000123094	RASSF8
												ENSG00000012171	SEMA3B											ENSG00000227218	AL157935.2
												ENSG00000280217	AC126564.1											ENSG00000065328	MCM10
												ENSG00000170919	TPT1-AS1											ENSG00000141384	TAF4B
												ENSG00000155265	GOLGA7B											ENSG00000117013	KCNQ4
												ENSG00000168032	ENTPD3											ENSG00000144395	CCDC150
												ENSG00000247095	MIR210HG											ENSG00000101003	GINS1
												ENSG00000257084	MIR200CHG											ENSG00000198155	ZNF876P
												ENSG00000139908	TSSK4											ENSG00000166886	NAB2
												ENSG00000124140	SLC12A5											ENSG00000225630	MTND2P28
												ENSG00000205420	KRT6A											ENSG00000090889	KIF4A
												ENSG00000140564	FURIN											ENSG00000145220	LYAR
												ENSG00000196388	INCA1											ENSG00000138030	KHK
												ENSG00000118515	SGK1											ENSG00000049541	RFC2
												ENSG00000267321	SNHG30											ENSG00000197329	PELI1
												ENSG00000149150	SLC43A1											ENSG00000138346	DNA2
												ENSG00000042493	CAPG											ENSG00000143882	ATP6V1C2
												ENSG00000254419	AL139349.1											ENSG00000143401	ANP32E
												ENSG00000182612	TSPAN10											ENSG00000161692	DBF4B
												ENSG00000259673	IQCH-AS1											ENSG00000145414	NAF1
												ENSG00000167701	GPT											ENSG00000155367	PPM1J
												ENSG00000230513	THAP7-AS1											ENSG00000109107	ALDOC
												ENSG00000131370	SH3BP5											ENSG00000184867	ARMCX2
												ENSG00000128311	TST											ENSG00000123600	METTL8
												ENSG00000013364	MVP											ENSG00000237594	AP000251.1
												ENSG00000128298	BAIAP2L2											ENSG00000131876	SNRPA1
												ENSG00000117115	PADI2											ENSG00000088325	TPX2
												ENSG00000106268	NUDT1											ENSG00000183850	ZNF730
												ENSG00000274272	AC069281.2											ENSG00000148773	MKI67
												ENSG00000237289	CKMT1B											ENSG00000138180	CEP55
												ENSG00000167615	LENG8											ENSG00000239389	PCDHA13
												ENSG00000214193	SH3D21											ENSG00000060749	QSER1
												ENSG00000165029	ABCA1											ENSG00000114346	ECT2
												ENSG00000167700	MFSD3											ENSG00000128342	LIF
												ENSG00000116990	MYCL											ENSG00000167191	GPRC5B
												ENSG00000108821	COL1A1											ENSG00000004660	CAMKK1
												ENSG00000175573	C11orf68											ENSG00000131470	PSMC3IP
												ENSG00000204060	FOXO6											ENSG00000214485	RPL7P1
												ENSG00000243477	NAA80											ENSG00000244161	FLNB-AS1
												ENSG00000280071	GATD3B											ENSG00000189057	FAM111B
												ENSG00000132016	C19orf57											ENSG00000104381	GDAP1
												ENSG00000110375	UPK2											ENSG00000065320	NTN1
												ENSG00000140511	HAPLN3											ENSG00000169684	CHRNA5
												ENSG00000232600	TONSL-AS1											ENSG00000169129	AFAP1L2
												ENSG00000205517	RGL3											ENSG00000196081	ZNF724
												ENSG00000241839	PLEKHO2											ENSG00000165555	NOXRED1
												ENSG00000110799	VWF											ENSG00000116815	CD58
												ENSG00000204314	PRRT1											ENSG00000127928	GNGT1
												ENSG00000260018	AC040169.1											ENSG00000187951	AC091057.1
												ENSG00000176945	MUC20											ENSG00000106462	EZH2
												ENSG00000167280	ENGASE											ENSG00000173930	SLCO4C1
												ENSG00000069188	SDK2											ENSG00000100473	COCH
												ENSG00000114853	ZBTB47											ENSG00000106605	BLVRA
												ENSG00000121716	PILRB											ENSG00000053747	LAMA3
												ENSG00000185499	MUC1											ENSG00000138160	KIF11
												ENSG00000176641	RNF152											ENSG00000044459	CNTLN
												ENSG00000262468	LINC01569											ENSG00000278811	LINC00624
												ENSG00000196730	DAPK1											ENSG00000153976	HS3ST3A1
												ENSG00000272141	AL390719.2											ENSG00000087903	RFX2
												ENSG00000140400	MAN2C1											ENSG00000108106	UBE2S
												ENSG00000130829	DUSP9											ENSG00000180178	FAR2P1
												ENSG00000143333	RGS16											ENSG00000196227	FAM217B
												ENSG00000179862	CITED4											ENSG00000267500	ZNF887P
												ENSG00000278919	#N/A											ENSG00000227081	AC005912.1
												ENSG00000198535	C2CD4A											ENSG00000197275	RAD54B
												ENSG00000205746	AC126755.1											ENSG00000168301	KCTD6
												ENSG00000260778	AC009065.5											ENSG00000161800	RACGAP1
												ENSG00000244187	TMEM141											ENSG00000092470	WDR76
												ENSG00000121101	TEX14											ENSG00000213853	EMP2
												ENSG00000145911	N4BP3											ENSG00000230453	ANKRD18B
												ENSG00000261840	AC093249.6											ENSG00000280120	AC073857.1
												ENSG00000175550	DRAP1											ENSG00000117399	CDC20
												ENSG00000103485	QPRT											ENSG00000215559	ANKRD20A11P
												ENSG00000103145	HCFC1R1											ENSG00000270184	AC018695.4
												ENSG00000267395	DM1-AS											ENSG00000120158	RCL1
												ENSG00000141526	SLC16A3											ENSG00000164163	ABCE1
												ENSG00000160781	PAQR6											ENSG00000144677	CTDSPL
												ENSG00000169750	RAC3											ENSG00000171848	RRM2
												ENSG00000154099	DNAAF1											ENSG00000148488	ST8SIA6
												ENSG00000184110	EIF3C											ENSG00000156384	SFR1
												ENSG00000168237	GLYCTK											ENSG00000178999	AURKB
												ENSG00000268592	AL355312.3											ENSG00000080986	NDC80
												ENSG00000187848	P2RX2											ENSG00000213513	IMPDH1P5
												ENSG00000165502	RPL36AL											ENSG00000198535	C2CD4A
												ENSG00000174672	BRSK2											ENSG00000213062	Z99572.1
												ENSG00000273036	AL390726.4											ENSG00000197056	ZMYM1
												ENSG00000226067	LINC00623											ENSG00000165863	C10orf82
												ENSG00000184209	SNRNP35											ENSG00000137563	GGH
												ENSG00000204305	AGER											ENSG00000159216	RUNX1
												ENSG00000143217	NECTIN4											ENSG00000087263	OGFOD1
												ENSG00000246889	AP000487.1											ENSG00000136810	TXN
												ENSG00000106992	AK1											ENSG00000263266	RPS7P1
												ENSG00000247627	MTND4P12											ENSG00000228748	AL450306.1
												ENSG00000183734	ASCL2											ENSG00000149554	CHEK1
												ENSG00000215030	RPL13P12											ENSG00000124207	CSE1L
												ENSG00000184702	SEPTIN5											ENSG00000272622	AC010735.2
												ENSG00000259865	AL390728.6											ENSG00000234797	RPS3AP6
												ENSG00000095383	TBC1D2											ENSG00000171604	CXXC5
												ENSG00000179698	WDR97											ENSG00000095002	MSH2
												ENSG00000104979	C19orf53											ENSG00000150782	IL18
												ENSG00000203288	TDRKH-AS1											ENSG00000113790	EHHADH
												ENSG00000206140	TMEM191C											ENSG00000166851	PLK1
												ENSG00000204421	LY6G6C											ENSG00000174799	CEP135
												ENSG00000213468	FIRRE											ENSG00000213186	TRIM59
												ENSG00000133247	KMT5C											ENSG00000152253	SPC25
												ENSG00000213465	ARL2											ENSG00000056277	ZNF280C
												ENSG00000146830	GIGYF1											ENSG00000092853	CLSPN
												ENSG00000168398	BDKRB2											ENSG00000176390	CRLF3
												ENSG00000146063	TRIM41											ENSG00000267383	AC011447.3
												ENSG00000250251	PKD1P6											ENSG00000107954	NEURL1
												ENSG00000136888	ATP6V1G1											ENSG00000133119	RFC3
												ENSG00000116017	ARID3A											ENSG00000147394	ZNF185
												ENSG00000105559	PLEKHA4											ENSG00000176046	NUPR1
												ENSG00000196456	ZNF775											ENSG00000138336	TET1
												ENSG00000247572	CKMT2-AS1											ENSG00000174442	ZWILCH
												ENSG00000127863	TNFRSF19											ENSG00000229097	CALM2P2
												ENSG00000254416	LINC02732											ENSG00000189410	SH2D5
												ENSG00000162927	PUS10											ENSG00000137804	NUSAP1
												ENSG00000188747	NOXA1											ENSG00000176225	RTTN
												ENSG00000111671	SPSB2											ENSG00000213337	ANKRD39
												ENSG00000228474	OST4											ENSG00000162676	GFI1
												ENSG00000205309	NT5M											ENSG00000128656	CHN1
												ENSG00000168899	VAMP5											ENSG00000152422	XRCC4
												ENSG00000133392	MYH11											ENSG00000155561	NUP205
												ENSG00000225663	MCRIP1											ENSG00000159231	CBR3
												ENSG00000279453	Z99129.4											ENSG00000170006	TMEM154
												ENSG00000142156	COL6A1											ENSG00000128944	KNSTRN
												ENSG00000154930	ACSS1											ENSG00000122025	FLT3
												ENSG00000083807	SLC27A5											ENSG00000033178	UBA6
												ENSG00000161955	TNFSF13											ENSG00000197020	ZNF100
												ENSG00000213213	CCDC183											ENSG00000134057	CCNB1
												ENSG00000114019	AMOTL2											ENSG00000101132	PFDN4
												ENSG00000137474	MYO7A											ENSG00000167895	TMC8
												ENSG00000130758	MAP3K10											ENSG00000182504	CEP97
												ENSG00000254681	PKD1P5											ENSG00000110318	CEP126
												ENSG00000116396	KCNC4											ENSG00000116191	RALGPS2
												ENSG00000204262	COL5A2											ENSG00000205763	RP9P
												ENSG00000052344	PRSS8											ENSG00000134222	PSRC1
												ENSG00000143590	EFNA3											ENSG00000086300	SNX10
												ENSG00000170379	TCAF2											ENSG00000196839	ADA
												ENSG00000145592	RPL37											ENSG00000145623	OSMR
												ENSG00000233493	TMEM238											ENSG00000148459	PDSS1
												ENSG00000130518	IQCN											ENSG00000085415	SEH1L
												ENSG00000170835	CEL											ENSG00000105255	FSD1
												ENSG00000136783	NIPSNAP3A											ENSG00000180336	MEIOC
												ENSG00000124249	KCNK15											ENSG00000091436	MAP3K20
												ENSG00000224536	AC096677.1											ENSG00000157999	ANKRD61
												ENSG00000120833	SOCS2											ENSG00000176438	SYNE3
												ENSG00000174808	BTC											ENSG00000173269	MMRN2
												ENSG00000255198	SNHG9											ENSG00000276672	AL161891.1
												ENSG00000092758	COL9A3											ENSG00000099860	GADD45B
												ENSG00000274180	NATD1											ENSG00000125885	MCM8
												ENSG00000169116	PARM1											ENSG00000260727	SLC7A5P1
												ENSG00000197249	SERPINA1											ENSG00000203697	CAPN8
												ENSG00000188681	TEKT4P2											ENSG00000051341	POLQ
												ENSG00000228242	AC093495.1											ENSG00000116473	RAP1A
												ENSG00000068971	PPP2R5B											ENSG00000128274	A4GALT
												ENSG00000246985	SOCS2-AS1											ENSG00000151503	NCAPD3
												ENSG00000092295	TGM1											ENSG00000154277	UCHL1
												ENSG00000125843	AP5S1											ENSG00000124784	RIOK1
												ENSG00000197162	ZNF785											ENSG00000229358	DPY19L1P1
												ENSG00000230487	PSMG3-AS1											ENSG00000173295	FAM86B3P
												ENSG00000258701	LINC00638											ENSG00000122483	CCDC18
												ENSG00000245848	CEBPA											ENSG00000131153	GINS2
												ENSG00000111452	ADGRD1											ENSG00000237004	ZNRF2P1
												ENSG00000214595	EML6											ENSG00000102743	SLC25A15
												ENSG00000140450	ARRDC4											ENSG00000133131	MORC4
												ENSG00000159450	TCHH											ENSG00000066651	TRMT11
												ENSG00000090975	PITPNM2											ENSG00000177192	PUS1
												ENSG00000164713	BRI3											ENSG00000076685	NT5C2
												ENSG00000249602	AL589765.4											ENSG00000272476	AL024507.3
												ENSG00000273151	AC073957.3											ENSG00000069956	MAPK6
												ENSG00000184574	LPAR5											ENSG00000152455	SUV39H2
												ENSG00000053702	NRIP2											ENSG00000162433	AK4
												ENSG00000150977	RILPL2											ENSG00000220842	RPL21P16
												ENSG00000173928	SWSAP1											ENSG00000138376	BARD1
												ENSG00000171045	TSNARE1											ENSG00000133773	CCDC59
												ENSG00000163686	ABHD6											ENSG00000180773	SLC36A4
												ENSG00000269688	AC008982.2											ENSG00000111906	HDDC2
												ENSG00000223396	RPS10P7											ENSG00000185761	ADAMTSL5
												ENSG00000240859	AC093627.4											ENSG00000198805	PNP
												ENSG00000166387	PPFIBP2											ENSG00000184702	SEPTIN5
												ENSG00000162385	MAGOH											ENSG00000128050	PAICS
												ENSG00000101115	SALL4											ENSG00000138172	CALHM2
												ENSG00000155666	KDM8											ENSG00000180233	ZNRF2
												ENSG00000105219	CNTD2											ENSG00000270055	AC127502.2
												ENSG00000235703	LINC00894											ENSG00000142945	KIF2C
												ENSG00000179526	SHARPIN											ENSG00000272009	AL121944.2
												ENSG00000255050	AC067930.4											ENSG00000197860	SGTB
												ENSG00000070759	TESK2											ENSG00000113368	LMNB1
												ENSG00000161265	U2AF1L4											ENSG00000205213	LGR4
												ENSG00000205560	CPT1B											ENSG00000120699	EXOSC8
												ENSG00000125458	NT5C											ENSG00000178295	GEN1
												ENSG00000232573	RPL3P4											ENSG00000155304	HSPA13
												ENSG00000250986	LINC02600											ENSG00000122966	CIT
												ENSG00000174327	SLC16A13											ENSG00000183098	GPC6
												ENSG00000169964	TMEM42											ENSG00000078900	TP73
												ENSG00000204991	SPIRE2											ENSG00000019505	SYT13
												ENSG00000260261	AC124944.2											ENSG00000189007	ADAT2
												ENSG00000127957	PMS2P3											ENSG00000166803	PCLAF
												ENSG00000165912	PACSIN3											ENSG00000142494	SLC47A1
												ENSG00000166997	CNPY4											ENSG00000093167	LRRFIP2
												ENSG00000189046	ALKBH2											ENSG00000120322	PCDHB8
												ENSG00000139714	MORN3											ENSG00000117650	NEK2
												ENSG00000229512	AC068580.1											ENSG00000177602	HASPIN
												ENSG00000275437	AL121832.3											ENSG00000219481	NBPF1
												ENSG00000227473	TSSK5P											ENSG00000099377	HSD3B7
												ENSG00000022976	ZNF839											ENSG00000197457	STMN3
												ENSG00000220785	MTMR9LP											ENSG00000268119	AC010615.2
												ENSG00000205363	INSYN1											ENSG00000136944	LMX1B
												ENSG00000073605	GSDMB											ENSG00000214050	FBXO16
												ENSG00000110697	PITPNM1											ENSG00000105219	CNTD2
												ENSG00000235621	LINC00494											ENSG00000185615	PDIA2
												ENSG00000221819	GAS8-AS1											ENSG00000168228	ZCCHC4
												ENSG00000197620	EOLA1											ENSG00000010292	NCAPD2
												ENSG00000124593	AL365205.1											ENSG00000245149	RNF139-AS1
												ENSG00000172428	COPS9											ENSG00000151338	MIPOL1
												ENSG00000204315	FKBPL											ENSG00000177508	IRX3
												ENSG00000181135	ZNF707											ENSG00000095209	TMEM38B
												ENSG00000019549	SNAI2											ENSG00000173588	CEP83
												ENSG00000272047	GTF2H5											ENSG00000280332	AC020917.4
												ENSG00000108852	MPP2											ENSG00000140451	PIF1
												ENSG00000175701	MTLN											ENSG00000165097	KDM1B
												ENSG00000260793	AC003102.1											ENSG00000159055	MIS18A
												ENSG00000164167	LSM6											ENSG00000125148	MT2A
												ENSG00000130684	ZNF337											ENSG00000147874	HAUS6
												ENSG00000204618	RNF39											ENSG00000110092	CCND1
												ENSG00000102401	ARMCX3											ENSG00000164758	MED30
												ENSG00000106333	PCOLCE											ENSG00000186063	AIDA
												ENSG00000102878	HSF4											ENSG00000014138	POLA2
												ENSG00000173093	CCDC63											ENSG00000152213	ARL11
												ENSG00000141527	CARD14											ENSG00000146670	CDCA5
												ENSG00000274627	#N/A											ENSG00000186767	SPIN4
												ENSG00000214655	ZSWIM8											ENSG00000129534	MIS18BP1
												ENSG00000204387	SNHG32											ENSG00000101574	METTL4
												ENSG00000239382	ALKBH6											ENSG00000183527	PSMG1
												ENSG00000197021	EOLA2											ENSG00000075643	MOCOS
												ENSG00000137218	FRS3											ENSG00000279041	AC102945.2
												ENSG00000177728	TMEM94											ENSG00000143748	NVL
												ENSG00000135052	GOLM1											ENSG00000113569	NUP155
												ENSG00000171401	KRT13											ENSG00000103121	CMC2
												ENSG00000161558	TMEM143											ENSG00000197852	INKA2
												ENSG00000159714	ZDHHC1											ENSG00000166897	ELFN2
												ENSG00000034510	TMSB10											ENSG00000164105	SAP30
												ENSG00000264112	AC015813.1											ENSG00000105821	DNAJC2
												ENSG00000167741	GGT6											ENSG00000136098	NEK3
												ENSG00000162909	CAPN2											ENSG00000103540	CCP110
												ENSG00000112715	VEGFA											ENSG00000165359	INTS6L
												ENSG00000260708	AL118516.1											ENSG00000198435	NRARP
												ENSG00000197815	AC122129.1											ENSG00000254682	AP002387.2
												ENSG00000169231	THBS3											ENSG00000141753	IGFBP4
												ENSG00000228526	MIR34AHG											ENSG00000177917	ARL6IP6
												ENSG00000116299	KIAA1324											ENSG00000144554	FANCD2
												ENSG00000128342	LIF											ENSG00000213468	FIRRE
												ENSG00000123395	ATG101											ENSG00000172403	SYNPO2
												ENSG00000273162	AL133215.2											ENSG00000118412	CASP8AP2
												ENSG00000146112	PPP1R18											ENSG00000175643	RMI2
												ENSG00000166140	ZFYVE19											ENSG00000159259	CHAF1B
												ENSG00000280063	AC012676.5											ENSG00000120802	TMPO
												ENSG00000134531	EMP1											ENSG00000167325	RRM1
												ENSG00000187266	EPOR											ENSG00000249992	TMEM158
												ENSG00000232533	AC093673.1											ENSG00000168243	GNG4
												ENSG00000092929	UNC13D											ENSG00000185507	IRF7
												ENSG00000171443	ZNF524											ENSG00000107554	DNMBP
												ENSG00000151117	TMEM86A											ENSG00000111231	GPN3
												ENSG00000104897	SF3A2											ENSG00000264350	SNRPGP2
												ENSG00000273230	AC102953.2											ENSG00000116830	TTF2
												ENSG00000213445	SIPA1											ENSG00000132432	SEC61G
												ENSG00000180806	HOXC9											ENSG00000165474	GJB2
												ENSG00000244932	AL449212.1											ENSG00000136826	KLF4
												ENSG00000180066	LINC02870											ENSG00000140263	SORD
												ENSG00000188026	RILPL1											ENSG00000008083	JARID2
												ENSG00000186814	ZSCAN30											ENSG00000183474	GTF2H2C
												ENSG00000142102	PGGHG											ENSG00000149798	CDC42EP2
												ENSG00000181513	ACBD4											ENSG00000122034	GTF3A
												ENSG00000006025	OSBPL7											ENSG00000214336	FOXI3
												ENSG00000181284	TMEM102											ENSG00000185869	ZNF829
												ENSG00000161016	RPL8											ENSG00000248663	LINC00992
												ENSG00000141295	SCRN2											ENSG00000134962	KLB
												ENSG00000167508	MVD											ENSG00000134759	ELP2
												ENSG00000109107	ALDOC											ENSG00000121957	GPSM2
												ENSG00000112033	PPARD											ENSG00000028116	VRK2
												ENSG00000159388	BTG2											ENSG00000116750	UCHL5
												ENSG00000205744	DENND1C											ENSG00000081803	CADPS2
												ENSG00000183779	ZNF703											ENSG00000261324	AC010168.2
												ENSG00000253210	AC040970.1											ENSG00000184675	AMER1
												ENSG00000214013	GANC											ENSG00000167741	GGT6
												ENSG00000155850	SLC26A2											ENSG00000166788	SAAL1
												ENSG00000153976	HS3ST3A1											ENSG00000168556	ING2
												ENSG00000123836	PFKFB2											ENSG00000198042	MAK16
												ENSG00000269352	PTOV1-AS2											ENSG00000070950	RAD18
												ENSG00000137094	DNAJB5											ENSG00000164032	H2AZ1
												ENSG00000164855	TMEM184A											ENSG00000043039	BARX2
												ENSG00000184985	SORCS2											ENSG00000125703	ATG4C
												ENSG00000185324	CDK10											ENSG00000124802	EEF1E1
												ENSG00000126432	PRDX5											ENSG00000272189	AL024508.1
												ENSG00000174109	C16orf91											ENSG00000174791	RIN1
												ENSG00000255182	AC084125.2											ENSG00000152217	SETBP1
												ENSG00000058404	CAMK2B											ENSG00000175063	UBE2C
												ENSG00000160111	CPAMD8											ENSG00000073111	MCM2
												ENSG00000185567	AHNAK2											ENSG00000245910	SNHG6
												ENSG00000221968	FADS3											ENSG00000180228	PRKRA
												ENSG00000119640	ACYP1											ENSG00000242299	AC073861.1
												ENSG00000277476	AC005332.5											ENSG00000106211	HSPB1
												ENSG00000158062	UBXN11											ENSG00000170448	NFXL1
												ENSG00000105379	ETFB											ENSG00000070669	ASNS
												ENSG00000163485	ADORA1											ENSG00000141425	RPRD1A
												ENSG00000188878	FBF1											ENSG00000023608	SNAPC1
												ENSG00000236104	ZBTB22											ENSG00000261762	AC027228.2
												ENSG00000185507	IRF7											ENSG00000188868	ZNF563
												ENSG00000095752	IL11											ENSG00000158691	ZSCAN12
												ENSG00000179178	TMEM125											ENSG00000165233	CARD19
												ENSG00000185615	PDIA2											ENSG00000165704	HPRT1
												ENSG00000197696	NMB											ENSG00000170779	CDCA4
												ENSG00000100290	BIK											ENSG00000168389	MFSD2A
												ENSG00000225138	SLC9A3-AS1											ENSG00000196865	NHLRC2
												ENSG00000225556	C2CD4D											ENSG00000126947	ARMCX1
												ENSG00000242071	RPL7AP6											ENSG00000185480	PARPBP
												ENSG00000147689	FAM83A											ENSG00000158079	PTPDC1
												ENSG00000145029	NICN1											ENSG00000162623	TYW3
												ENSG00000169660	HEXD											ENSG00000120334	CENPL
												ENSG00000196684	HSH2D											ENSG00000116285	ERRFI1
												ENSG00000162729	IGSF8											ENSG00000107201	DDX58
												ENSG00000164051	CCDC51											ENSG00000154920	EME1
												ENSG00000133519	ZDHHC8P1											ENSG00000275713	H2BC9
												ENSG00000267317	AC027307.2											ENSG00000169403	PTAFR
												ENSG00000197150	ABCB8											ENSG00000178878	APOLD1
												ENSG00000279088	AC022400.8											ENSG00000136108	CKAP2
												ENSG00000110844	PRPF40B											ENSG00000234869	AL021392.1
												ENSG00000104894	CD37											ENSG00000058804	NDC1
												ENSG00000161395	PGAP3											ENSG00000099942	CRKL
												ENSG00000257829	AC121757.1											ENSG00000197147	LRRC8B
												ENSG00000064687	ABCA7											ENSG00000107833	NPM3
												ENSG00000068001	HYAL2											ENSG00000133739	LRRCC1
												ENSG00000175505	CLCF1											ENSG00000271147	ARMCX5-GPRASP2
												ENSG00000142871	CCN1											ENSG00000124275	MTRR
												ENSG00000248932	AC046134.2											ENSG00000138658	ZGRF1
												ENSG00000072778	ACADVL											ENSG00000215302	AC127502.1
												ENSG00000168040	FADD											ENSG00000133069	TMCC2
												ENSG00000105321	CCDC9											ENSG00000268218	AC137932.3
												ENSG00000163517	HDAC11											ENSG00000076003	MCM6
												ENSG00000124733	MEA1											ENSG00000173674	EIF1AX
												ENSG00000272512	AL645608.7											ENSG00000163406	SLC15A2
												ENSG00000127922	SEM1											ENSG00000138709	LARP1B
												ENSG00000278619	MRM1											ENSG00000164134	NAA15
												ENSG00000184281	TSSC4											ENSG00000101057	MYBL2
												ENSG00000121966	CXCR4											ENSG00000141449	GREB1L
												ENSG00000137699	TRIM29											ENSG00000138442	WDR12
												ENSG00000263004	AC007114.1											ENSG00000132646	PCNA
												ENSG00000182310	SPACA6											ENSG00000117724	CENPF
												ENSG00000268970	AC022150.2											ENSG00000162607	USP1
												ENSG00000169020	ATP5ME											ENSG00000255624	C10orf88B
												ENSG00000101188	NTSR1											ENSG00000154719	MRPL39
												ENSG00000173706	HEG1											ENSG00000173611	SCAI
												ENSG00000231107	LINC01508											ENSG00000181350	LRRC75A
												ENSG00000261505	AL031714.1											ENSG00000204899	MZT1
												ENSG00000187650	VMAC											ENSG00000018189	RUFY3
												ENSG00000171680	PLEKHG5											ENSG00000092140	G2E3
												ENSG00000125652	ALKBH7											ENSG00000187678	SPRY4
												ENSG00000103269	RHBDL1											ENSG00000058085	LAMC2
												ENSG00000254337	AC083967.1											ENSG00000137807	KIF23
												ENSG00000163703	CRELD1											ENSG00000166451	CENPN
												ENSG00000244879	GABPB1-AS1											ENSG00000232160	RAP2C-AS1
												ENSG00000104957	CCDC130											ENSG00000108055	SMC3
												ENSG00000240731	AL139287.1											ENSG00000204410	MSH5
												ENSG00000160226	CFAP410											ENSG00000170011	MYRIP
												ENSG00000239569	KMT2E-AS1											ENSG00000173145	NOC3L
												ENSG00000108846	ABCC3											ENSG00000278259	MYO19
												ENSG00000137411	VARS2											ENSG00000166012	TAF1D
												ENSG00000228630	HOTAIR											ENSG00000178966	RMI1
												ENSG00000204428	LY6G5C											ENSG00000231607	DLEU2
												ENSG00000117318	ID3											ENSG00000066735	KIF26A
												ENSG00000244242	IFITM10											ENSG00000145375	SPATA5
												ENSG00000175048	ZDHHC14											ENSG00000113161	HMGCR
												ENSG00000173992	CCS											ENSG00000138035	PNPT1
												ENSG00000118181	RPS25											ENSG00000178057	NDUFAF3
												ENSG00000279759	AC118344.4											ENSG00000080822	CLDND1
												ENSG00000139636	LMBR1L											ENSG00000171763	SPATA5L1
												ENSG00000232859	LYRM9											ENSG00000196466	ZNF799
												ENSG00000099326	MZF1											ENSG00000181192	DHTKD1
												ENSG00000184508	HDDC3											ENSG00000236552	RPL13AP5
												ENSG00000134253	TRIM45											ENSG00000276043	UHRF1
												ENSG00000139631	CSAD											ENSG00000170561	IRX2
												ENSG00000103723	AP3B2											ENSG00000237330	RNF223
												ENSG00000135722	FBXL8											ENSG00000100162	CENPM
												ENSG00000176340	COX8A											ENSG00000112245	PTP4A1
												ENSG00000179922	ZNF784											ENSG00000163577	EIF5A2
												ENSG00000265241	RBM8A											ENSG00000180071	ANKRD18A
												ENSG00000198569	SLC34A3											ENSG00000164024	METAP1
												ENSG00000147164	SNX12											ENSG00000239672	NME1
												ENSG00000100034	PPM1F											ENSG00000184635	ZNF93
												ENSG00000166965	RCCD1											ENSG00000197498	RPF2
												ENSG00000175265	GOLGA8A											ENSG00000092068	SLC7A8
												ENSG00000074842	MYDGF											ENSG00000176890	TYMS
												ENSG00000213937	CLDN9											ENSG00000251022	THAP9-AS1
												ENSG00000135424	ITGA7											ENSG00000173848	NET1
												ENSG00000174137	FAM53A											ENSG00000233030	AC243772.2
												ENSG00000183011	NAA38											ENSG00000198924	DCLRE1A
												ENSG00000161996	WDR90											ENSG00000065485	PDIA5
												ENSG00000162194	LBHD1											ENSG00000249395	CASC9
												ENSG00000151689	INPP1											ENSG00000154146	NRGN
												ENSG00000172216	CEBPB											ENSG00000259959	AC107068.1
												ENSG00000100441	KHNYN											ENSG00000152404	CWF19L2
												ENSG00000234171	RNASEH1-AS1											ENSG00000111845	PAK1IP1
												ENSG00000185332	AC027601.1											ENSG00000048991	R3HDM1
												ENSG00000187045	TMPRSS6											ENSG00000168944	CEP120
												ENSG00000158055	GRHL3											ENSG00000172172	MRPL13
												ENSG00000244560	AC004890.2											ENSG00000156869	FRRS1
												ENSG00000133477	FAM83F											ENSG00000137713	PPP2R1B
												ENSG00000168303	MPLKIP											ENSG00000157833	GAREM2
												ENSG00000095585	BLNK											ENSG00000144893	MED12L
												ENSG00000215908	CROCCP2											ENSG00000198604	BAZ1A
												ENSG00000103024	NME3											ENSG00000163171	CDC42EP3
												ENSG00000066379	ZNRD1											ENSG00000139350	NEDD1
												ENSG00000215375	MYL5											ENSG00000128512	DOCK4
												ENSG00000175938	ORAI3											ENSG00000139734	DIAPH3
												ENSG00000234028	EIF2AK3-DT											ENSG00000154839	SKA1
												ENSG00000021826	CPS1											ENSG00000164182	NDUFAF2
												ENSG00000115266	APC2											ENSG00000185924	RTN4RL1
												ENSG00000106003	LFNG											ENSG00000146143	PRIM2
												ENSG00000185664	PMEL											ENSG00000167513	CDT1
												ENSG00000161328	LRRC56											ENSG00000013810	TACC3
												ENSG00000169047	IRS1											ENSG00000185238	PRMT3
												ENSG00000177595	PIDD1											ENSG00000111799	COL12A1
												ENSG00000107957	SH3PXD2A											ENSG00000138381	ASNSD1
												ENSG00000103249	CLCN7											ENSG00000189337	KAZN
												ENSG00000131067	GGT7											ENSG00000100558	PLEK2
												ENSG00000104129	DNAJC17											ENSG00000228716	DHFR
												ENSG00000215440	NPEPL1											ENSG00000158169	FANCC
												ENSG00000135940	COX5B											ENSG00000155100	OTUD6B
												ENSG00000113638	TTC33											ENSG00000074211	PPP2R2C
												ENSG00000129007	CALML4											ENSG00000102096	PIM2
												ENSG00000170075	GPR37L1											ENSG00000155189	AGPAT5
												ENSG00000117595	IRF6											ENSG00000164066	INTU
												ENSG00000066230	SLC9A3											ENSG00000117632	STMN1
												ENSG00000196421	C20orf204											ENSG00000178184	PARD6G
												ENSG00000073050	XRCC1											ENSG00000106617	PRKAG2
												ENSG00000115459	ELMOD3											ENSG00000120800	UTP20
												ENSG00000198832	SELENOM											ENSG00000171241	SHCBP1
												ENSG00000099875	MKNK2											ENSG00000185499	MUC1
												ENSG00000178188	SH2B1											ENSG00000152229	PSTPIP2
												ENSG00000226777	FAM30A											ENSG00000135378	PRRG4
												ENSG00000092969	TGFB2											ENSG00000142733	MAP3K6
												ENSG00000267280	TBX2-AS1											ENSG00000196659	TTC30B
												ENSG00000163357	DCST1											ENSG00000163002	NUP35
												ENSG00000133316	WDR74											ENSG00000111445	RFC5
												ENSG00000164403	SHROOM1											ENSG00000171587	DSCAM
												ENSG00000164626	KCNK5											ENSG00000117155	SSX2IP
												ENSG00000127585	FBXL16											ENSG00000165732	DDX21
												ENSG00000144589	STK11IP											ENSG00000184992	BRI3BP
												ENSG00000175874	CREG2											ENSG00000166508	MCM7
												ENSG00000104835	SARS2											ENSG00000143942	CHAC2
												ENSG00000184160	ADRA2C											ENSG00000138756	BMP2K
												ENSG00000115129	TP53I3											ENSG00000177169	ULK1
												ENSG00000167645	YIF1B											ENSG00000267886	AC074135.1
												ENSG00000152082	MZT2B											ENSG00000205208	C4orf46
												ENSG00000258472	AC005726.1											ENSG00000153904	DDAH1
												ENSG00000223749	MIR503HG											ENSG00000127564	PKMYT1
												ENSG00000183508	TENT5C											ENSG00000148950	IMMP1L
												ENSG00000196544	BORCS6											ENSG00000110958	PTGES3
												ENSG00000105518	TMEM205											ENSG00000196437	ZNF569
												ENSG00000235245	AL360181.2											ENSG00000079134	THOC1
												ENSG00000174886	NDUFA11											ENSG00000213551	DNAJC9
												ENSG00000167880	EVPL											ENSG00000092208	GEMIN2
												ENSG00000179406	LINC00174											ENSG00000168152	THAP9
												ENSG00000205593	DENND6B											ENSG00000171943	SRGAP2C
												ENSG00000169403	PTAFR											ENSG00000256229	ZNF486
												ENSG00000111678	C12orf57											ENSG00000069011	PITX1
												ENSG00000114735	HEMK1											ENSG00000123737	EXOSC9
												ENSG00000130312	MRPL34											ENSG00000168404	MLKL
												ENSG00000156218	ADAMTSL3											ENSG00000106733	NMRK1
												ENSG00000149591	TAGLN											ENSG00000135336	ORC3
												ENSG00000108813	DLX4											ENSG00000086200	IPO11
												ENSG00000225855	RUSC1-AS1											ENSG00000092421	SEMA6A
												ENSG00000157350	ST3GAL2											ENSG00000115902	SLC1A4
												ENSG00000116151	MORN1											ENSG00000183579	ZNRF3
												ENSG00000255571	MIR9-3HG											ENSG00000170786	SDR16C5
												ENSG00000167716	WDR81											ENSG00000204740	MALRD1
												ENSG00000149257	SERPINH1											ENSG00000148019	CEP78
												ENSG00000283050	GTF2IP12											ENSG00000117569	PTBP2
												ENSG00000116833	NR5A2											ENSG00000155380	SLC16A1
												ENSG00000246922	UBAP1L											ENSG00000152137	HSPB8
												ENSG00000012822	CALCOCO1											ENSG00000023909	GCLM
												ENSG00000148344	PTGES											ENSG00000134490	TMEM241
												ENSG00000185347	TEDC1											ENSG00000112208	BAG2
												ENSG00000182704	TSKU											ENSG00000126249	PDCD2L
												ENSG00000108819	PPP1R9B											ENSG00000186416	NKRF
												ENSG00000164088	PPM1M											ENSG00000152767	FARP1
												ENSG00000137331	IER3											ENSG00000144034	TPRKB
												ENSG00000160799	CCDC12											ENSG00000131351	HAUS8
												ENSG00000197989	SNHG12											ENSG00000185829	ARL17A
												ENSG00000120885	CLU											ENSG00000167553	TUBA1C
												ENSG00000110455	ACCS											ENSG00000262468	LINC01569
												ENSG00000188153	COL4A5											ENSG00000161647	MPP3
												ENSG00000280287	AC131212.3											ENSG00000256663	AC112777.1
												ENSG00000221869	CEBPD											ENSG00000153721	CNKSR3
												ENSG00000204389	HSPA1A											ENSG00000166037	CEP57
												ENSG00000174938	SEZ6L2											ENSG00000116161	CACYBP
												ENSG00000156804	FBXO32											ENSG00000137513	NARS2
												ENSG00000173113	TRMT112											ENSG00000134668	SPOCD1
												ENSG00000188042	ARL4C											ENSG00000247796	AC008966.1
												ENSG00000100379	KCTD17											ENSG00000184575	XPOT
												ENSG00000108469	RECQL5											ENSG00000267041	ZNF850
												ENSG00000250959	GLUD1P3											ENSG00000244313	AC024293.1
												ENSG00000172458	IL17D											ENSG00000188112	C6orf132
												ENSG00000136167	LCP1											ENSG00000189050	RNFT1
												ENSG00000197283	SYNGAP1											ENSG00000144895	EIF2A
												ENSG00000198171	DDRGK1											ENSG00000135723	FHOD1
												ENSG00000053747	LAMA3											ENSG00000162909	CAPN2
												ENSG00000233198	RNF224											ENSG00000175592	FOSL1
												ENSG00000262049	AC139530.1											ENSG00000119705	SLIRP
																								ENSG00000169926	KLF13
																								ENSG00000141068	KSR1
																								ENSG00000139133	ALG10
																								ENSG00000030066	NUP160
																								ENSG00000189091	SF3B3
																								ENSG00000135750	KCNK1
																								ENSG00000187790	FANCM
																								ENSG00000139514	SLC7A1
																								ENSG00000198901	PRC1
																								ENSG00000153107	ANAPC1
																								ENSG00000127990	SGCE
																								ENSG00000136122	BORA
																								ENSG00000080608	PUM3
																								ENSG00000101361	NOP56
																								ENSG00000171792	RHNO1
																								ENSG00000159131	GART
																								ENSG00000121644	DESI2
																								ENSG00000168411	RFWD3
																								ENSG00000066557	LRRC40
																								ENSG00000117479	SLC19A2
																								ENSG00000148143	ZNF462
																								ENSG00000176244	ACBD7
																								ENSG00000176170	SPHK1
																								ENSG00000130052	STARD8
																								ENSG00000065989	PDE4A
																								ENSG00000175216	CKAP5
																								ENSG00000143891	GALM
																								ENSG00000075188	NUP37
																								ENSG00000113649	TCERG1
																								ENSG00000128708	HAT1
																								ENSG00000176171	BNIP3
																								ENSG00000188372	ZP3
																								ENSG00000138604	GLCE
																								ENSG00000174718	RESF1
																								ENSG00000096696	DSP
																								ENSG00000141579	ZNF750
																								ENSG00000120662	MTRF1
																								ENSG00000164933	SLC25A32
																								ENSG00000156795	WDYHV1
																								ENSG00000178074	C2orf69
																								ENSG00000051825	MPHOSPH9
																								ENSG00000168398	BDKRB2
																								ENSG00000138119	MYOF
																								ENSG00000152359	POC5
																								ENSG00000135521	LTV1
																								ENSG00000108021	TASOR2
																								ENSG00000259881	AC092384.2
																								ENSG00000119900	OGFRL1
																								ENSG00000087053	MTMR2
																								ENSG00000164086	DUSP7
																								ENSG00000113494	PRLR
																								ENSG00000115159	GPD2
																								ENSG00000120526	NUDCD1
																								ENSG00000102900	NUP93
																								ENSG00000253729	PRKDC
																								ENSG00000143179	UCK2
																								ENSG00000114999	TTL
																								ENSG00000146733	PSPH
																								ENSG00000185947	ZNF267
																								ENSG00000196230	TUBB
																								ENSG00000159788	RGS12
																								ENSG00000259781	HMGB1P6
																								ENSG00000145425	RPS3A
																								ENSG00000115946	PNO1
																								ENSG00000089685	BIRC5
																								ENSG00000275342	PRAG1
																								ENSG00000150540	HNMT
																								ENSG00000091127	PUS7
																								ENSG00000182481	KPNA2
																								ENSG00000138050	THUMPD2
																								ENSG00000154099	DNAAF1
																								ENSG00000213390	ARHGAP19
																								ENSG00000127311	HELB
																								ENSG00000147804	SLC39A4
																								ENSG00000166401	SERPINB8
																								ENSG00000166896	ATP23
																								ENSG00000132481	TRIM47
																								ENSG00000128228	SDF2L1
																								ENSG00000157224	CLDN12
																								ENSG00000198039	ZNF273
																								ENSG00000272674	PCDHB16
																								ENSG00000097046	CDC7
																								ENSG00000135476	ESPL1
																								ENSG00000132953	XPO4
																								ENSG00000188229	TUBB4B
																								ENSG00000150753	CCT5
																								ENSG00000115504	EHBP1
																								ENSG00000197170	PSMD12
																								ENSG00000116127	ALMS1
																								ENSG00000118246	FASTKD2
																								ENSG00000198176	TFDP1
																								ENSG00000166902	MRPL16
																								ENSG00000144730	IL17RD
																								ENSG00000240527	AL365273.1
																								ENSG00000225973	PIGBOS1
																								ENSG00000118496	FBXO30
																								ENSG00000113328	CCNG1
																								ENSG00000104738	MCM4
																								ENSG00000070785	EIF2B3
																								ENSG00000110395	CBL
																								ENSG00000078124	ACER3
																								ENSG00000132825	PPP1R3D
																								ENSG00000232931	LINC00342
																								ENSG00000152133	GPATCH11
																								ENSG00000242125	SNHG3
																								ENSG00000167900	TK1
																								ENSG00000155660	PDIA4
																								ENSG00000163923	RPL39L
																								ENSG00000175741	RWDD4P2
																								ENSG00000114850	SSR3
																								ENSG00000130713	EXOSC2
																								ENSG00000138642	HERC6
																								ENSG00000265681	RPL17
																								ENSG00000119314	PTBP3
																								ENSG00000166004	CEP295
																								ENSG00000104756	KCTD9
																								ENSG00000101255	TRIB3
																								ENSG00000102781	KATNAL1
																								ENSG00000259623	AC125257.1
																								ENSG00000060339	CCAR1
																								ENSG00000101665	SMAD7
																								ENSG00000023697	DERA
																								ENSG00000069535	MAOB
																								ENSG00000152601	MBNL1
																								ENSG00000126261	UBA2
																								ENSG00000083312	TNPO1
																								ENSG00000106628	POLD2
																								ENSG00000052802	MSMO1
																								ENSG00000069974	RAB27A
																								ENSG00000186480	INSIG1
																								ENSG00000109971	HSPA8
																								ENSG00000108559	NUP88
																								ENSG00000126216	TUBGCP3
																								ENSG00000115392	FANCL
																								ENSG00000084463	WBP11
																								ENSG00000090447	TFAP4
																								ENSG00000143995	MEIS1
																								ENSG00000082497	SERTAD4
																								ENSG00000164221	CCDC112
																								ENSG00000198899	MT-ATP6
																								ENSG00000149256	TENM4
																								ENSG00000169288	MRPL1
																								ENSG00000198015	MRPL42
																								ENSG00000118242	MREG
																								ENSG00000103044	HAS3
																								ENSG00000134215	VAV3
																								ENSG00000082516	GEMIN5
																								ENSG00000081842	PCDHA6
																								ENSG00000137547	MRPL15
																								ENSG00000223509	AC135983.3
																								ENSG00000143933	CALM2
																								ENSG00000235363	SNRPGP10
																								ENSG00000119943	PYROXD2
																								ENSG00000136937	NCBP1
																								ENSG00000105750	ZNF85
																								ENSG00000188486	H2AX
																								ENSG00000163811	WDR43
																								ENSG00000130935	NOL11
																								ENSG00000172428	COPS9
																								ENSG00000106399	RPA3
																								ENSG00000177565	TBL1XR1
																								ENSG00000131944	FAAP24
																								ENSG00000164118	CEP44
																								ENSG00000152127	MGAT5
																								ENSG00000139131	YARS2
																								ENSG00000137770	CTDSPL2
																								ENSG00000150768	DLAT
																								ENSG00000232630	PRPS1P2
																								ENSG00000088451	TGDS
																								ENSG00000105011	ASF1B
																								ENSG00000163319	MRPS18C
																								ENSG00000255717	SNHG1
																								ENSG00000095321	CRAT
																								ENSG00000179409	GEMIN4
																								ENSG00000196405	EVL
																								ENSG00000178105	DDX10
																								ENSG00000123975	CKS2
																								ENSG00000108010	GLRX3
																								ENSG00000067334	DNTTIP2
																								ENSG00000150961	SEC24D
																								ENSG00000123131	PRDX4
																								ENSG00000122565	CBX3
																								ENSG00000197375	SLC22A5
																								ENSG00000102172	SMS
																								ENSG00000004897	CDC27
																								ENSG00000121152	NCAPH
																								ENSG00000169246	NPIPB3
																								ENSG00000256060	TRAPPC2B
																								ENSG00000156469	MTERF3
																								ENSG00000138660	AP1AR
																								ENSG00000116649	SRM
																								ENSG00000134152	KATNBL1
																								ENSG00000025156	HSF2
																								ENSG00000053372	MRTO4
																								ENSG00000197771	MCMBP
																								ENSG00000111142	METAP2
																								ENSG00000163950	SLBP
																								ENSG00000116299	KIAA1324
																								ENSG00000039123	MTREX
																								ENSG00000196757	ZNF700
																								ENSG00000110660	SLC35F2
																								ENSG00000239335	LLPH-DT
																								ENSG00000160957	RECQL4
																								ENSG00000258947	TUBB3
																								ENSG00000182405	PGBD4
																								ENSG00000163235	TGFA
																								ENSG00000108651	UTP6
																								ENSG00000178935	ZNF552
																								ENSG00000113966	ARL6
																								ENSG00000132780	NASP
																								ENSG00000143753	DEGS1
																								ENSG00000169826	CSGALNACT2
																								ENSG00000144401	METTL21A
																								ENSG00000136861	CDK5RAP2
																								ENSG00000233184	AC093157.1
																								ENSG00000101493	ZNF516
																								ENSG00000170584	NUDCD2
																								ENSG00000111196	MAGOHB
																								ENSG00000149084	HSD17B12
																								ENSG00000018699	TTC27
																								ENSG00000109689	STIM2
																								ENSG00000164045	CDC25A
																								ENSG00000196510	ANAPC7
																								ENSG00000224699	LAMTOR5-AS1
																								ENSG00000187741	FANCA
																								ENSG00000100629	CEP128
																								ENSG00000277462	ZNF670
																								ENSG00000146574	CCZ1B
																								ENSG00000095015	MAP3K1
																								ENSG00000004700	RECQL
																								ENSG00000102780	DGKH
																								ENSG00000168214	RBPJ
																								ENSG00000156711	MAPK13
																								ENSG00000135045	C9orf40
																								ENSG00000116922	C1orf109
																								ENSG00000150676	CCDC83
																								ENSG00000101412	E2F1
																								ENSG00000277161	PIGW
																								ENSG00000159593	NAE1
																								ENSG00000164919	COX6C
																								ENSG00000135541	AHI1
																								ENSG00000151287	TEX30
																								ENSG00000145194	ECE2
																								ENSG00000196247	ZNF107
																								ENSG00000186687	LYRM7
																								ENSG00000248008	NRAV
																								ENSG00000137404	NRM
																								ENSG00000189403	HMGB1
																								ENSG00000171497	PPID
																								ENSG00000126453	BCL2L12
																								ENSG00000167088	SNRPD1
																								ENSG00000170312	CDK1
																								ENSG00000103018	CYB5B
																								ENSG00000158292	GPR153
																								ENSG00000143493	INTS7
																								ENSG00000235162	C12orf75
																								ENSG00000115325	DOK1
																								ENSG00000173041	ZNF680
																								ENSG00000125454	SLC25A19
																								ENSG00000020922	MRE11
																								ENSG00000150477	KIAA1328
																								ENSG00000186638	KIF24
																								ENSG00000128833	MYO5C
																								ENSG00000153767	GTF2E1
																								ENSG00000119285	HEATR1
																								ENSG00000232956	SNHG15
																								ENSG00000119969	HELLS
																								ENSG00000124789	NUP153
																								ENSG00000165283	STOML2
																								ENSG00000150787	PTS
																								ENSG00000154473	BUB3
																								ENSG00000131149	GSE1
																								ENSG00000107566	ERLIN1
																								ENSG00000132436	FIGNL1
																								ENSG00000104231	ZFAND1
																								ENSG00000169047	IRS1
																								ENSG00000092964	DPYSL2
																								ENSG00000280123	#N/A
																								ENSG00000137337	MDC1
																								ENSG00000196449	YRDC
																								ENSG00000120694	HSPH1
																								ENSG00000107731	UNC5B
																								ENSG00000198380	GFPT1
																								ENSG00000154102	C16orf74
																								ENSG00000072864	NDE1
																								ENSG00000168393	DTYMK
																								ENSG00000197321	SVIL
																								ENSG00000138768	USO1
																								ENSG00000178691	SUZ12
																								ENSG00000089006	SNX5
																								ENSG00000204392	LSM2
																								ENSG00000138750	NUP54
																								ENSG00000112759	SLC29A1
																								ENSG00000072042	RDH11
																								ENSG00000094975	SUCO
																								ENSG00000143702	CEP170
																								ENSG00000070814	TCOF1
																								ENSG00000213967	ZNF726
																								ENSG00000261373	VPS9D1-AS1
																								ENSG00000153207	AHCTF1
																								ENSG00000095319	NUP188
																								ENSG00000168028	RPSA
																								ENSG00000091483	FH
																								ENSG00000115750	TAF1B
																								ENSG00000118369	USP35
																								ENSG00000166598	HSP90B1
																								ENSG00000178409	BEND3
																								ENSG00000198331	HYLS1
																								ENSG00000055044	NOP58
																								ENSG00000136891	TEX10
																								ENSG00000117143	UAP1
																								ENSG00000168876	ANKRD49
																								ENSG00000143621	ILF2
																								ENSG00000182552	RWDD4
																								ENSG00000165609	NUDT5
																								ENSG00000163026	WDCP
																								ENSG00000063241	ISOC2
																								ENSG00000156172	C8orf37
																								ENSG00000135249	RINT1
																								ENSG00000138111	MFSD13A
																								ENSG00000172766	NAA16
																								ENSG00000260916	CCPG1
																								ENSG00000107938	EDRF1
																								ENSG00000078674	PCM1
																								ENSG00000106105	GARS1
																								ENSG00000124588	NQO2
																								ENSG00000111364	DDX55
																								ENSG00000100065	CARD10
																								ENSG00000134824	FADS2
																								ENSG00000065243	PKN2
																								ENSG00000170860	LSM3
																								ENSG00000126602	TRAP1
																								ENSG00000115163	CENPA
																								ENSG00000131650	KREMEN2
																								ENSG00000050748	MAPK9
																								ENSG00000068878	PSME4
																								ENSG00000170085	SIMC1
																								ENSG00000159147	DONSON
																								ENSG00000197429	IPP
																								ENSG00000108578	BLMH
																								ENSG00000124795	DEK
																								ENSG00000153922	CHD1
																								ENSG00000161888	SPC24
																								ENSG00000156136	DCK
																								ENSG00000120647	CCDC77
																								ENSG00000198825	INPP5F
																								ENSG00000205659	LIN52
																								ENSG00000214194	SMIM30
																								ENSG00000132423	COQ3
																								ENSG00000138785	INTS12
																								ENSG00000080824	HSP90AA1
																								ENSG00000246705	H2AJ
																								ENSG00000106355	LSM5
																								ENSG00000100567	PSMA3
																								ENSG00000165819	METTL3
																								ENSG00000097021	ACOT7
																								ENSG00000270882	H4C14
																								ENSG00000174749	FAM241A
																								ENSG00000137168	PPIL1
																								ENSG00000196305	IARS1
																								ENSG00000137955	RABGGTB
																								ENSG00000115484	CCT4
																								ENSG00000065357	DGKA
																								ENSG00000165417	GTF2A1
																								ENSG00000137760	ALKBH8
																								ENSG00000101868	POLA1
																								ENSG00000273841	TAF9
																								ENSG00000099256	PRTFDC1
																								ENSG00000138382	METTL5
																								ENSG00000114541	FRMD4B
																								ENSG00000164338	UTP15
																								ENSG00000112972	HMGCS1
																								ENSG00000187257	RSBN1L
																								ENSG00000271254	AC240274.1
																								ENSG00000214706	IFRD2
																								ENSG00000150867	PIP4K2A
																								ENSG00000089048	ESF1
																								ENSG00000204209	DAXX
																								ENSG00000157927	RADIL
																								ENSG00000130768	SMPDL3B
																								ENSG00000181163	NPM1
																								ENSG00000171970	ZNF57
																								ENSG00000137331	IER3
																								ENSG00000237649	KIFC1
																								ENSG00000247746	USP51
																								ENSG00000135698	MPHOSPH6
																								ENSG00000151914	DST
																								ENSG00000086189	DIMT1
																								ENSG00000129484	PARP2
																								ENSG00000157110	RBPMS
																								ENSG00000145734	BDP1
																								ENSG00000121879	PIK3CA
																								ENSG00000096872	IFT74
																								ENSG00000156374	PCGF6
																								ENSG00000102007	PLP2
																								ENSG00000128311	TST
																								ENSG00000131013	PPIL4
																								ENSG00000242265	PEG10
																								ENSG00000272419	LINC01145
																								ENSG00000154429	CCSAP
																								ENSG00000095627	TDRD1
																								ENSG00000241837	ATP5PO
																								ENSG00000132341	RAN
																								ENSG00000189308	LIN54
																								ENSG00000138777	PPA2
																								ENSG00000149636	DSN1
																								ENSG00000182973	CNOT10
																								ENSG00000115758	ODC1
																								ENSG00000172687	ZNF738
																								ENSG00000115268	RPS15
																								ENSG00000148834	GSTO1
																								ENSG00000196372	ASB13
																								ENSG00000119203	CPSF3
																								ENSG00000141401	IMPA2
																								ENSG00000177853	ZNF518A
																								ENSG00000109066	TMEM104
																								ENSG00000127603	MACF1
																								ENSG00000052795	FNIP2
																								ENSG00000170522	ELOVL6
																								ENSG00000151006	PRSS53
																								ENSG00000108829	LRRC59
																								ENSG00000140332	TLE3
																								ENSG00000163655	GMPS
																								ENSG00000124383	MPHOSPH10
																								ENSG00000232815	DUX4L50
																								ENSG00000246263	UBR5-AS1
																								ENSG00000105866	SP4
																								ENSG00000132749	TESMIN
																								ENSG00000183856	IQGAP3
																								ENSG00000170606	HSPA4
																								ENSG00000178502	KLHL11
																								ENSG00000115816	CEBPZ
																								ENSG00000198856	OSTC
																								ENSG00000111875	ASF1A
																								ENSG00000163995	ABLIM2
																								ENSG00000198860	TSEN15
																								ENSG00000186298	PPP1CC
																								ENSG00000077232	DNAJC10
																								ENSG00000164941	INTS8
																								ENSG00000159086	PAXBP1

## Sheet: STM2457 tx
Significant gene expression= FC ± 1.5 and adjusted p value <0.05.
veh vs stm				E2 vs stm E2				veh vs E2				STM vs STM +E2					MDA_MB_231 veh vs STM
Upregulated by STM		Downregulated by STM		Upregulated by STM		Downregulated by STM		Upregulated by E2		Downregulated by E2		Upregulated by E2		Downregulated by E2		Upregulated by STM		Downregulated by STM
ENSG00000196188	CTSE	ENSG00000158769	F11R	ENSG00000169429	CXCL8	ENSG00000149273	RPS3	ENSG00000205420	KRT6A	ENSG00000215068	AC025171.2	ENSG00000183709	IFNL2	ENSG00000132773	TOE1	ENSG00000215182#	MUC5AC	ENSG00000164109	MAD2L1
ENSG00000174358	SLC6A19	ENSG00000162989	KCNJ3	ENSG00000183709	IFNL2	ENSG00000024862	CCDC28A	ENSG00000185479	KRT6B	ENSG00000145020	AMT	ENSG00000124882	EREG	ENSG00000132470	ITGB4	ENSG00000153253	SCN3A	ENSG00000115234	SNX17
ENSG00000137965	IFI44	ENSG00000106351	AGFG2	ENSG00000182393	IFNL1	ENSG00000118096	IFT46	ENSG00000147255	IGSF1	ENSG00000104140	RHOV	ENSG00000197110	IFNL3	ENSG00000129197	RPAIN	ENSG00000183607	GKN2	ENSG00000112339	HBS1L
ENSG00000132530	XAF1	ENSG00000279406	AL359183.1	ENSG00000137965	IFI44	ENSG00000089159	PXN	ENSG00000111341	MGP	ENSG00000108599	AKAP10	ENSG00000184330	S100A7A	ENSG00000075240	GRAMD4	ENSG00000105523	FAM83E	ENSG00000168101	NUDT16L1
ENSG00000164363	SLC6A18	ENSG00000240184	PCDHGC3	ENSG00000227507	LTB	ENSG00000163541	SUCLG1	ENSG00000179477	ALOX12B	ENSG00000258297	#N/A	ENSG00000163739	CXCL1	ENSG00000123388	HOXC11	ENSG00000115165	CYTIP	ENSG00000177917	ARL6IP6
ENSG00000197110	IFNL3	ENSG00000166033	HTRA1	ENSG00000081041	CXCL2	ENSG00000247095	MIR210HG	ENSG00000170465	KRT6C	ENSG00000196605	ZNF846	ENSG00000204264	PSMB8	ENSG00000113732	ATP6V0E1	ENSG00000240567	LINC02067	ENSG00000105404	RABAC1
ENSG00000185745	IFIT1	ENSG00000023191	RNH1	ENSG00000137959	IFI44L	ENSG00000126878	AIF1L	ENSG00000109321	AREG	ENSG00000116731	PRDM2	ENSG00000267607	AC011511.5	ENSG00000135749	PCNX2	ENSG00000279806	AC018629.1	ENSG00000233927	RPS28
ENSG00000137959	IFI44L	ENSG00000038274	MAT2B	ENSG00000163739	CXCL1	ENSG00000092531	SNAP23	ENSG00000169469	SPRR1B	ENSG00000155111	CDK19	ENSG00000188293	IGFL1	ENSG00000113594	LIFR	ENSG00000170477	KRT4	ENSG00000126522	ASL
ENSG00000135077	HAVCR2	ENSG00000273382	AL356488.3	ENSG00000197110	IFNL3	ENSG00000100246	DNAL4	ENSG00000143556	S100A7	ENSG00000077097	TOP2B	ENSG00000143546	S100A8	ENSG00000057593	F7	ENSG00000130477	UNC13A	ENSG00000008018	PSMB1
ENSG00000172482	AGXT	ENSG00000130520	LSM4	ENSG00000119917	IFIT3	ENSG00000229638	RPL4P4	ENSG00000186081	KRT5	ENSG00000235194	PPP1R3E	ENSG00000109321	AREG	ENSG00000049769	PPP1R3F	ENSG00000141469	SLC14A1	ENSG00000137764	MAP2K5
ENSG00000210112	MT-TM	ENSG00000137601	NEK1	ENSG00000119922	IFIT2	ENSG00000167693	NXN	ENSG00000198488	B3GNT6	ENSG00000066135	KDM4A	ENSG00000108342	CSF3	ENSG00000184916	JAG2	ENSG00000135114	OASL	ENSG00000143799	PARP1
ENSG00000169245	CXCL10	ENSG00000160766	GBAP1	ENSG00000185745	IFIT1	ENSG00000088002	SULT2B1	ENSG00000147256	ARHGAP36	ENSG00000165355	FBXO33	ENSG00000237927	AL078604.2	ENSG00000182310	SPACA6	ENSG00000117983	MUC5B	ENSG00000221983	UBA52
ENSG00000185479	KRT6B	ENSG00000139726	DENR	ENSG00000115009	CCL20	ENSG00000148842	CNNM2	ENSG00000196208	GREB1	ENSG00000234072	AC074117.1	ENSG00000143556	S100A7	ENSG00000116525	TRIM62	ENSG00000196557	CACNA1H	ENSG00000164587	RPS14
ENSG00000205592	MUC19	ENSG00000089157	RPLP0	ENSG00000171855	IFNB1	ENSG00000105223	PLD3	ENSG00000239899	RN7SL674P	ENSG00000162337	LRP5	ENSG00000232810	TNF	ENSG00000148498	PARD3	ENSG00000244621	RPS17P11	ENSG00000221968	FADS3
ENSG00000165949	IFI27	ENSG00000178078	STAP2	ENSG00000232810	TNF	ENSG00000139579	NABP2	ENSG00000261026	AC105046.1	ENSG00000148926	ADM	ENSG00000196208	GREB1	ENSG00000107021	TBC1D13	ENSG00000170412	GPRC5C	ENSG00000149806	FAU
ENSG00000271503	CCL5	ENSG00000179750	APOBEC3B	ENSG00000134321	RSAD2	ENSG00000116473	RAP1A	ENSG00000178934	LGALS7B	ENSG00000163820	FYCO1	ENSG00000239899	RN7SL674P	ENSG00000165512	ZNF22	ENSG00000129988	LBP	ENSG00000106462	EZH2
ENSG00000225886	AL445490.1	ENSG00000130779	CLIP1	ENSG00000163734	CXCL3	ENSG00000136811	ODF2	ENSG00000226777	FAM30A	ENSG00000092931	MFSD11	ENSG00000169469	SPRR1B	ENSG00000168143	FAM83B	ENSG00000164530	PI16	ENSG00000143401	ANP32E
ENSG00000232334	AL683842.1	ENSG00000174547	MRPL11	ENSG00000111335	OAS2	ENSG00000156990	RPUSD3	ENSG00000182492	BGN	ENSG00000068903	SIRT2	ENSG00000203786	KPRP	ENSG00000133083	DCLK1	ENSG00000160182	TFF1	ENSG00000123353	ORMDL2
ENSG00000111335	OAS2	ENSG00000102898	NUTF2	ENSG00000169245	CXCL10	ENSG00000107890	ANKRD26	ENSG00000139269	INHBE	ENSG00000173334	TRIB1	ENSG00000105246	EBI3	ENSG00000171097	KYAT1	ENSG00000186654	PRR5	ENSG00000248049	UBA6-AS1
ENSG00000259449	NIFKP8	ENSG00000124593	AL365205.1	ENSG00000226738	#N/A	ENSG00000156500	FAM122C	ENSG00000179388	EGR3	ENSG00000188157	AGRN	ENSG00000165633	VSTM4	ENSG00000101213	PTK6	ENSG00000131203	IDO1	ENSG00000185808	PIGP
ENSG00000183709	IFNL2	ENSG00000167136	ENDOG	ENSG00000237927	AL078604.2	ENSG00000188486	H2AFX	ENSG00000256870	SLC5A8	ENSG00000176371	ZSCAN2	ENSG00000179388	EGR3	ENSG00000166532	RIMKLB	ENSG00000137745	MMP13	ENSG00000117133	RPF1
ENSG00000268355	AC243960.3	ENSG00000155008	APOOL	ENSG00000225886	AL445490.1	ENSG00000128000	ZNF780B	ENSG00000112175	BMP5	ENSG00000064655	EYA2	ENSG00000108691	CCL2	ENSG00000147889	CDKN2A	ENSG00000073737	DHRS9	ENSG00000134516	DOCK2
ENSG00000189433	GJB4	ENSG00000012232	EXTL3	ENSG00000132530	XAF1	ENSG00000126773	PCNX4	ENSG00000099998	GGT5	ENSG00000213865	C8orf44	ENSG00000152661	GJA1	ENSG00000258472	AC005726.1	ENSG00000155269	GPR78	ENSG00000126970	ZC4H2
ENSG00000139445	FOXN4	ENSG00000116857	TMEM9	ENSG00000163121	NEURL3	ENSG00000119314	PTBP3	ENSG00000145824	CXCL14	ENSG00000132881	CPLANE2	ENSG00000117228	GBP1	ENSG00000153310	FAM49B	ENSG00000134533	RERG	ENSG00000168028	RPSA
ENSG00000100055	CYTH4	ENSG00000105063	PPP6R1	ENSG00000108342	CSF3	ENSG00000119723	COQ6	ENSG00000166317	SYNPO2L	ENSG00000128039	SRD5A3	ENSG00000136574	GATA4	ENSG00000261716	AC239868.1	ENSG00000186417	GLDN	ENSG00000136104	RNASEH2B
ENSG00000273367	AL355472.3	ENSG00000153250	RBMS1	ENSG00000271503	CCL5	ENSG00000164975	SNAPC3	ENSG00000223729	LINC02247	ENSG00000204442	FAM155A	ENSG00000169429	CXCL8	ENSG00000182718	ANXA2	ENSG00000198774	RASSF9	ENSG00000138175	ARL3
ENSG00000223821	AL603910.1	ENSG00000213971	#N/A	ENSG00000177409	SAMD9L	ENSG00000156876	SASS6	ENSG00000100055	CYTH4	ENSG00000170382	LRRN2	ENSG00000197888	UGT2B17	ENSG00000185112	FAM43A	ENSG00000224259	LINC01133	ENSG00000165704	HPRT1
ENSG00000226738	#N/A	ENSG00000171119	NRTN	ENSG00000165949	IFI27	ENSG00000170917	NUDT6	ENSG00000189001	SBSN	ENSG00000077585	GPR137B	ENSG00000182393	IFNL1	ENSG00000154114	TBCEL	ENSG00000111913	RIPOR2	ENSG00000108468	CBX1
ENSG00000249379	AL033397.2	ENSG00000131374	TBC1D5	ENSG00000100342	APOL1	ENSG00000125821	DTD1	ENSG00000263639	MSMB	ENSG00000080802	CNOT4	ENSG00000134760	DSG1	ENSG00000171827	ZNF570	ENSG00000274422	AC245060.5	ENSG00000232573	RPL3P4
ENSG00000168961	LGALS9	ENSG00000278845	MRPL45	ENSG00000162654	GBP4	ENSG00000172878	METAP1D	ENSG00000143546	S100A8	ENSG00000162777	DENND2D	ENSG00000147255	IGSF1	ENSG00000186350	RXRA	ENSG00000230666	CEACAM22P	ENSG00000113407	TARS
ENSG00000213928	IRF9	ENSG00000119471	HSDL2	ENSG00000132274	TRIM22	ENSG00000178537	SLC25A20	ENSG00000281406	BLACAT1	ENSG00000099910	KLHL22	ENSG00000167779	IGFBP6	ENSG00000204282	TNRC6C-AS1	ENSG00000131746	TNS4	ENSG00000158793	NIT1
ENSG00000259448	LINC02352	ENSG00000198794	SCAMP5	ENSG00000117228	GBP1	ENSG00000174442	ZWILCH	ENSG00000100842	EFS	ENSG00000107186	MPDZ	ENSG00000243064	ABCC13	ENSG00000182606	TRAK1	ENSG00000142319	SLC6A3	ENSG00000121211	MND1
ENSG00000197106	SLC6A17	ENSG00000261150	EPPK1	ENSG00000006210	CX3CL1	ENSG00000158079	PTPDC1	ENSG00000134760	DSG1	ENSG00000159263	SIM2	ENSG00000272395	IFNL4	ENSG00000009413	REV3L	ENSG00000270640	AC104695.3	ENSG00000101695	RNF125
ENSG00000171658	NMRAL2P	ENSG00000183624	HMCES	ENSG00000137628	DDX60	ENSG00000139133	ALG10	ENSG00000253125	AC055854.1	ENSG00000011009	LYPLA2	ENSG00000168447	SCNN1B	ENSG00000261437	AC108860.2	ENSG00000272217	AL645940.1	ENSG00000063761	ADCK1
ENSG00000057593	F7	ENSG00000105438	KDELR1	ENSG00000272395	IFNL4	ENSG00000167397	VKORC1	ENSG00000188176	SMTNL2	ENSG00000280195	AC245140.2	ENSG00000263639	MSMB	ENSG00000110429	FBXO3	ENSG00000138135	CH25H	ENSG00000060982	BCAT1
ENSG00000119917	IFIT3	ENSG00000110013	SIAE	ENSG00000118503	TNFAIP3	ENSG00000099204	ABLIM1	ENSG00000132554	RGS22	ENSG00000179886	TIGD5	ENSG00000130203	APOE	ENSG00000230555	AL450326.1	ENSG00000231574	LINC02015	ENSG00000112237	CCNC
ENSG00000142549	IGLON5	ENSG00000048471	SNX29	ENSG00000108691	CCL2	ENSG00000105323	HNRNPUL1	ENSG00000249993	BFSP2-AS1	ENSG00000158769	F11R	ENSG00000115009	CCL20	ENSG00000166912	MTMR10	ENSG00000101197	BIRC7	ENSG00000177600	RPLP2
ENSG00000126709	IFI6	ENSG00000142453	CARM1	ENSG00000136244	IL6	ENSG00000205133	TRIQK	ENSG00000205076	LGALS7	ENSG00000182544	MFSD5	ENSG00000240386	LCE1F	ENSG00000136444	RSAD1	ENSG00000006283	CACNA1G	ENSG00000204856	FAM216A
ENSG00000201900	RNY1P13	ENSG00000153140	CETN3	ENSG00000135114	OASL	ENSG00000259803	SLC22A31	ENSG00000165633	VSTM4	ENSG00000107021	TBC1D13	ENSG00000137959	IFI44L	ENSG00000215908	CROCCP2	ENSG00000237988	OR2I1P	ENSG00000137168	PPIL1
ENSG00000170465	KRT6C	ENSG00000130921	C12orf65	ENSG00000167779	IGFBP6	ENSG00000148834	GSTO1	ENSG00000152592	DMP1	ENSG00000133030	MPRIP	ENSG00000205420	KRT6A	ENSG00000015133	CCDC88C	ENSG00000188959	C9orf152	ENSG00000154146	NRGN
ENSG00000119922	IFIT2	ENSG00000250317	SMIM20	ENSG00000181381	DDX60L	ENSG00000184254	ALDH1A3	ENSG00000138944	SHISAL1	ENSG00000114656	KIAA1257	ENSG00000147256	ARHGAP36	ENSG00000137727	ARHGAP20	ENSG00000134321	RSAD2	ENSG00000165264	NDUFB6
ENSG00000131668	BARX1	ENSG00000101363	MANBAL	ENSG00000126709	IFI6	ENSG00000117697	NSL1	ENSG00000234380	LINC01426	ENSG00000198792	TMEM184B	ENSG00000006210	CX3CL1	ENSG00000151835	SACS	ENSG00000110375	UPK2	ENSG00000163661	PTX3
ENSG00000166391	MOGAT2	ENSG00000159167	STC1	ENSG00000089127	OAS1	ENSG00000225178	RPSAP58	ENSG00000197888	UGT2B17	ENSG00000198715	GLMP	ENSG00000167768	KRT1	ENSG00000245958	AC093752.1	ENSG00000214121	PRDX1P1	ENSG00000147010	SH3KBP1
ENSG00000214548	MEG3	ENSG00000176108	CHMP6	ENSG00000108771	DHX58	ENSG00000169764	UGP2	ENSG00000164128	NPY1R	ENSG00000110583	NAA40	ENSG00000137573	SULF1	ENSG00000133112	TPT1	ENSG00000014257	ACPP	ENSG00000105767	CADM4
ENSG00000260206	AC105020.2	ENSG00000136942	RPL35	ENSG00000168062	BATF2	ENSG00000185664	PMEL	ENSG00000002746	HECW1	ENSG00000170145	SIK2	ENSG00000170423	KRT78	ENSG00000186300	ZNF555	ENSG00000244468	AC093001.1	ENSG00000171566	PLRG1
ENSG00000265095	FTLP12	ENSG00000118096	IFT46	ENSG00000128284	APOL3	ENSG00000149262	INTS4	ENSG00000163464	CXCR1	ENSG00000226137	BAIAP2-DT	ENSG00000268812	AC004264.1	ENSG00000175567	UCP2	ENSG00000205277	MUC12	ENSG00000132522	GPS2
ENSG00000277701	AC159540.2	ENSG00000100916	BRMS1L	ENSG00000183486	MX2	ENSG00000196878	LAMB3	ENSG00000230978	LINC00160	ENSG00000240857	RDH14	ENSG00000081041	CXCL2	ENSG00000112659	CUL9	ENSG00000207808	MIR27A	ENSG00000091651	ORC6
ENSG00000164761	TNFRSF11B	ENSG00000116791	CRYZ	ENSG00000240065	PSMB9	ENSG00000160183	TMPRSS3	ENSG00000186847	KRT14	ENSG00000104835	SARS2	ENSG00000138135	CH25H	ENSG00000118961	LDAH	ENSG00000279283	AC131009.4	ENSG00000136521	NDUFB5
ENSG00000259001	AL355075.4	ENSG00000163634	THOC7	ENSG00000136514	RTP4	ENSG00000148090	AUH	ENSG00000159527	PGLYRP3	ENSG00000151025	GPR158	ENSG00000111341	MGP	ENSG00000116001	TIA1	ENSG00000223573	TINCR	ENSG00000117419	ERI3
ENSG00000197588	KLKP1	ENSG00000198056	PRIM1	ENSG00000102962	CCL22	ENSG00000143772	ITPKB	ENSG00000232487	RASA3-IT1	ENSG00000113638	TTC33	ENSG00000128422	KRT17	ENSG00000089091	DZANK1	ENSG00000147676	MAL2	ENSG00000136930	PSMB7
ENSG00000146205	ANO7	ENSG00000129951	PLPPR3	ENSG00000134326	CMPK2	ENSG00000144134	RABL2A	ENSG00000082175	PGR	ENSG00000155324	GRAMD2B	ENSG00000229921	KIF25-AS1	ENSG00000198589	LRBA	ENSG00000142233	NTN5	ENSG00000100577	GSTZ1
ENSG00000237988	OR2I1P	ENSG00000106665	CLIP2	ENSG00000229921	KIF25-AS1	ENSG00000260285	AL133367.1	ENSG00000129455	KLK8	ENSG00000186522	40422	ENSG00000163734	CXCL3	ENSG00000010318	PHF7	ENSG00000272438	AL645608.6	ENSG00000065802	ASB1
ENSG00000103522	IL21R	ENSG00000149136	SSRP1	ENSG00000163565	IFI16	ENSG00000103544	VPS35L	ENSG00000204049	AL391421.1	ENSG00000270959	LPP-AS2	ENSG00000128713	HOXD11	ENSG00000172992	DCAKD	ENSG00000122787	AKR1D1	ENSG00000160563	MED27
ENSG00000262074	SNORD3B-2	ENSG00000107175	CREB3	ENSG00000157601	MX1	ENSG00000160172	FAM86C2P	ENSG00000216753	HMGA1P7	ENSG00000115216	NRBP1	ENSG00000185479	KRT6B	ENSG00000277072	STAG3L2	ENSG00000125492	BARHL1	ENSG00000227403	LINC01806
ENSG00000273703	HIST1H2BM	ENSG00000231920	NEBL-AS1	ENSG00000267607	AC011511.5	ENSG00000196427	NBPF4	ENSG00000124107	SLPI	ENSG00000155760	FZD7	ENSG00000052850	ALX4	ENSG00000213347	MXD3	ENSG00000240338	AC009078.2	ENSG00000168374	ARF4
ENSG00000255753	AC009533.2	ENSG00000185104	FAF1	ENSG00000130487	KLHDC7B	ENSG00000088305	DNMT3B	ENSG00000150722	PPP1R1C	ENSG00000179348	GATA2	ENSG00000090339	ICAM1	ENSG00000133103	COG6	ENSG00000132259	CNGA4	ENSG00000116750	UCHL5
ENSG00000280010	AP001350.2	ENSG00000174444	RPL4	ENSG00000205300	AL356414.1	ENSG00000058056	USP13	ENSG00000136573	BLK	ENSG00000161914	ZNF653	ENSG00000099869	IGF2-AS	ENSG00000103042	SLC38A7	ENSG00000277324	AC093462.1	ENSG00000167508	MVD
ENSG00000188487	INSC	ENSG00000082153	BZW1	ENSG00000178685	PARP10	ENSG00000110697	PITPNM1	ENSG00000186007	LEMD1	ENSG00000173210	ABLIM3	ENSG00000152086	TUBA3E	ENSG00000168591	TMUB2	ENSG00000169618	PROKR1	ENSG00000165943	MOAP1
ENSG00000263624	AC055811.1	ENSG00000163513	TGFBR2	ENSG00000128710	HOXD10	ENSG00000109775	UFSP2	ENSG00000173335	CST9	ENSG00000105520	PLPPR2	ENSG00000221844	DPP3P2	ENSG00000132635	PCED1A	ENSG00000142513	ACP4	ENSG00000076554	TPD52
ENSG00000130487	KLHDC7B	ENSG00000119401	TRIM32	ENSG00000276085	CCL3L1	ENSG00000065534	MYLK	ENSG00000259527	LINC00052	ENSG00000105516	DBP	ENSG00000196136	SERPINA3	ENSG00000118596	SLC16A7	ENSG00000244558	KCNK15-AS1	ENSG00000101938	CHRDL1
ENSG00000117983	MUC5B	ENSG00000140988	RPS2	ENSG00000233975	LINC02574	ENSG00000143919	CAMKMT	ENSG00000174827	PDZK1	ENSG00000132932	ATP8A2	ENSG00000166317	SYNPO2L	ENSG00000229833	PET100	ENSG00000274011	RF00017	ENSG00000132561	MATN2
ENSG00000124657	OR2B6	ENSG00000101346	POFUT1	ENSG00000152689	RASGRP3	ENSG00000163535	SGO2	ENSG00000215182	MUC5AC	ENSG00000136156	ITM2B	ENSG00000158859	ADAMTS4	ENSG00000177839	PCDHB9	ENSG00000276980	AC008760.2	ENSG00000120526	NUDCD1
ENSG00000224259	LINC01133	ENSG00000133265	HSPBP1	ENSG00000140853	NLRC5	ENSG00000159199	ATP5MC1	ENSG00000160182	TFF1	ENSG00000139266	39873	ENSG00000268916	CSAG3	ENSG00000156052	GNAQ	ENSG00000162654	GBP4	ENSG00000128708	HAT1
ENSG00000230392	AC004835.1	ENSG00000105137	SYDE1	ENSG00000169248	CXCL11	ENSG00000170142	UBE2E1	ENSG00000119630	PGF	ENSG00000107485	GATA3	ENSG00000249942	AC239584.1	ENSG00000229036	VDAC1P8	ENSG00000074706	IPCEF1	ENSG00000164815	ORC5
ENSG00000226979	LTA	ENSG00000135778	NTPCR	ENSG00000187608	ISG15	ENSG00000110917	MLEC	ENSG00000135547	HEY2	ENSG00000162601	MYSM1	ENSG00000171234	UGT2B7	ENSG00000153395	LPCAT1	ENSG00000235563	AL445183.2	ENSG00000196262	PPIA
ENSG00000140678	ITGAX	ENSG00000131013	PPIL4	ENSG00000078081	LAMP3	ENSG00000116237	ICMT	ENSG00000151224	MAT1A	ENSG00000245532	NEAT1	ENSG00000119922	IFIT2	ENSG00000163864	NMNAT3	ENSG00000162383	SLC1A7	ENSG00000107643	MAPK8
ENSG00000258521	AL157871.2	ENSG00000230091	TMEM254-AS1	ENSG00000105246	EBI3	ENSG00000110628	SLC22A18	ENSG00000164129	NPY5R	ENSG00000179361	ARID3B	ENSG00000173262	SLC2A14	ENSG00000185386	MAPK11	ENSG00000163993	S100P	ENSG00000123104	ITPR2
ENSG00000138892	TTLL8	ENSG00000138814	PPP3CA	ENSG00000205413	SAMD9	ENSG00000164010	ERMAP	ENSG00000157087	ATP2B2	ENSG00000250067	YJEFN3	ENSG00000170454	KRT75	ENSG00000128731	HERC2	ENSG00000115738	ID2	ENSG00000130675	MNX1
ENSG00000255967	HADHAP2	ENSG00000105982	RNF32	ENSG00000201558	RNVU1-6	ENSG00000137414	FAM8A1	ENSG00000136574	GATA4	ENSG00000263422	#N/A	ENSG00000138944	SHISAL1	ENSG00000104774	MAN2B1	ENSG00000177025	C19orf18	ENSG00000148688	RPP30
ENSG00000242797	GLYCTK-AS1	ENSG00000159176	CSRP1	ENSG00000169896	ITGAM	ENSG00000198944	SOWAHA	ENSG00000145832	SLC25A48	ENSG00000064666	CNN2	ENSG00000279691	AC113410.3	ENSG00000111144	LTA4H	ENSG00000129244	ATP1B2	ENSG00000143850	PLEKHA6
ENSG00000260743	AC007823.1	ENSG00000169902	TPST1	ENSG00000174145	NWD2	ENSG00000188559	RALGAPA2	ENSG00000266307	MIR5093	ENSG00000203896	LIME1	ENSG00000124391	IL17C	ENSG00000247556	OIP5-AS1	ENSG00000185745	IFIT1	ENSG00000170889	RPS9
ENSG00000229056	HECW2-AS1	ENSG00000173163	COMMD1	ENSG00000243649	CFB	ENSG00000083307	GRHL2	ENSG00000028137	TNFRSF1B	ENSG00000183826	BTBD9	ENSG00000244621	RPS17P11	ENSG00000103249	CLCN7	ENSG00000198739	LRRTM3	ENSG00000183691	NOG
ENSG00000267543	AC015802.3	ENSG00000135624	CCT7	ENSG00000077522	ACTN2	ENSG00000213347	MXD3	ENSG00000203785	SPRR2E	ENSG00000104823	ECH1	ENSG00000232487	RASA3-IT1	ENSG00000182272	B4GALNT4	ENSG00000136514	RTP4	ENSG00000117528	ABCD3
ENSG00000205037	AC134312.1	ENSG00000100097	LGALS1	ENSG00000213386	AC022217.1	ENSG00000177628	GBA	ENSG00000128340	RAC2	ENSG00000196872	KIAA1211L	ENSG00000198488	B3GNT6	ENSG00000164953	TMEM67	ENSG00000270133	AC025766.1	ENSG00000126254	RBM42
ENSG00000273321	AC023983.2	ENSG00000276547	PCDHGB5	ENSG00000268902	CSAG2	ENSG00000143653	SCCPDH	ENSG00000070985	TRPM5	ENSG00000143224	PPOX	ENSG00000227507	LTB	ENSG00000172053	QARS	ENSG00000258982	AL133523.1	ENSG00000167797	CDK2AP2
ENSG00000169509	CRCT1	ENSG00000095380	NANS	ENSG00000135604	STX11	ENSG00000178149	DALRD3	ENSG00000027869	SH2D2A	ENSG00000177410	ZFAS1	ENSG00000106560	GIMAP2	ENSG00000256043	CTSO	ENSG00000172995	ARPP21	ENSG00000173898	SPTBN2
ENSG00000185885	IFITM1	ENSG00000172915	NBEA	ENSG00000187479	C11orf96	ENSG00000116199	FAM20B	ENSG00000260009	LINC02130	ENSG00000143382	ADAMTSL4	ENSG00000105559	PLEKHA4	ENSG00000157985	AGAP1	ENSG00000175920	DOK7	ENSG00000133027	PEMT
ENSG00000251503	CENPS-CORT	ENSG00000230453	ANKRD18B	ENSG00000179111	HES7	ENSG00000168538	TRAPPC11	ENSG00000175832	ETV4	ENSG00000268471	MIR4453HG	ENSG00000151224	MAT1A	ENSG00000006747	SCIN	ENSG00000207980	MIR23A	ENSG00000182718	ANXA2
ENSG00000253508	AC004080.2	ENSG00000278318	ZNF229	ENSG00000270240	AC015849.1	ENSG00000225470	JPX	ENSG00000253715	AC083841.2	ENSG00000131981	LGALS3	ENSG00000119917	IFIT3	ENSG00000102312	PORCN	ENSG00000229677	AC018644.1	ENSG00000093009	CDC45
ENSG00000104368	PLAT	ENSG00000177337	DLGAP1-AS1	ENSG00000176907	TCIM	ENSG00000161791	FMNL3	ENSG00000105141	CASP14	ENSG00000178719	GRINA	ENSG00000177294	FBXO39	ENSG00000197969	VPS13A	ENSG00000168925	CTRB1	ENSG00000118680	MYL12B
ENSG00000105697	HAMP	ENSG00000160131	VMA21	ENSG00000249934	NCOA4P2	ENSG00000261762	AC027228.2	ENSG00000144290	SLC4A10	ENSG00000171988	JMJD1C	ENSG00000249639	AC022092.1	ENSG00000279453	Z99129.4	ENSG00000165495	PKNOX2	ENSG00000163293	NIPAL1
ENSG00000172243	CLEC7A	ENSG00000172819	RARG	ENSG00000260899	AC106886.2	ENSG00000151136	BTBD11	ENSG00000264010	MIR4429	ENSG00000105617	LENG1	ENSG00000124102	PI3	ENSG00000176092	CRYBG2	ENSG00000138061	CYP1B1	ENSG00000164167	LSM6
ENSG00000148346	LCN2	ENSG00000196588	MRTFA	ENSG00000270640	AC104695.3	ENSG00000198380	GFPT1	ENSG00000164619	BMPER	ENSG00000149600	COMMD7	ENSG00000255345	AP002957.1	ENSG00000180776	ZDHHC20	ENSG00000254550	OMP	ENSG00000011143	MKS1
ENSG00000255150	EID3	ENSG00000009307	CSDE1	ENSG00000269404	SPIB	ENSG00000156050	FAM161B	ENSG00000158825	CDA	ENSG00000079999	KEAP1	ENSG00000170465	KRT6C	ENSG00000083720	OXCT1	ENSG00000163435	ELF3	ENSG00000175548	ALG10B
ENSG00000171855	IFNB1	ENSG00000235552	RPL6P27	ENSG00000240023	AL133163.1	ENSG00000205268	PDE7A	ENSG00000167748	KLK1	ENSG00000165113	GKAP1	ENSG00000277632	CCL3	ENSG00000141441	GAREM1	ENSG00000280424	BX537318.2	ENSG00000259781	HMGB1P6
ENSG00000255108	AP006621.1	ENSG00000277758	FO681492.1	ENSG00000138135	CH25H	ENSG00000123131	PRDX4	ENSG00000138131	LOXL4	ENSG00000168077	SCARA3	ENSG00000118137	APOA1	ENSG00000231528	FAM225A	ENSG00000119922	IFIT2	ENSG00000006652	IFRD1
ENSG00000224812	TMEM72-AS1	ENSG00000146416	AIG1	ENSG00000204264	PSMB8	ENSG00000187735	TCEA1	ENSG00000224592	AL139158.2	ENSG00000125508	SRMS	ENSG00000135925	WNT10A	ENSG00000178104	PDE4DIP	ENSG00000240373	SEC62-AS1	ENSG00000100764	PSMC1
ENSG00000182393	IFNL1	ENSG00000143067	ZNF697	ENSG00000154451	GBP5	ENSG00000109255	NMU	ENSG00000135549	PKIB	ENSG00000279010	#N/A	ENSG00000164342	TLR3	ENSG00000166454	ATMIN	ENSG00000132702	HAPLN2	ENSG00000072042	RDH11
ENSG00000122176	FMOD	ENSG00000123384	LRP1	ENSG00000078098	FAP	ENSG00000171298	GAA	ENSG00000254774	#N/A	ENSG00000198712	MT-CO2	ENSG00000182492	BGN	ENSG00000236540	AC006547.1	ENSG00000186204	CYP4F12	ENSG00000152669	CCNO
ENSG00000132915	PDE6A	ENSG00000129173	E2F8	ENSG00000204482	LST1	ENSG00000244187	TMEM141	ENSG00000103710	RASL12	ENSG00000179922	ZNF784	ENSG00000096996	IL12RB1	ENSG00000198892	SHISA4	ENSG00000272181	AC012557.2	ENSG00000169504	CLIC4
ENSG00000260156	AC020763.1	ENSG00000065978	YBX1	ENSG00000204287	HLA-DRA	ENSG00000168393	DTYMK	ENSG00000144868	TMEM108	ENSG00000172071	EIF2AK3	ENSG00000249934	NCOA4P2	ENSG00000184163	C1QTNF12	ENSG00000261064	LINC02256	ENSG00000074935	TUBE1
ENSG00000244176	AP003733.1	ENSG00000179820	MYADM	ENSG00000130303	BST2	ENSG00000163611	SPICE1	ENSG00000164520	RAET1E	ENSG00000125945	ZNF436	ENSG00000225492	GBP1P1	ENSG00000198455	ZXDB	ENSG00000149043	SYT8	ENSG00000162836	ACP6
ENSG00000216490	IFI30	ENSG00000131469	RPL27	ENSG00000090339	ICAM1	ENSG00000164690	SHH	ENSG00000188389	PDCD1	ENSG00000243679	AC018638.5	ENSG00000186832	KRT16	ENSG00000120837	NFYB	ENSG00000170075	GPR37L1	ENSG00000198363	ASPH
ENSG00000261172	AC133919.2	ENSG00000145741	BTF3	ENSG00000168685	IL7R	ENSG00000161999	JMJD8	ENSG00000081248	CACNA1S	ENSG00000168792	ABHD15	ENSG00000082175	PGR	ENSG00000114554	PLXNA1	ENSG00000168453	HR	ENSG00000010292	NCAPD2
ENSG00000157087	ATP2B2	ENSG00000104823	ECH1	ENSG00000185885	IFITM1	ENSG00000185052	SLC24A3	ENSG00000238118	SLC25A24P2	ENSG00000149922	TBX6	ENSG00000271503	CCL5	ENSG00000106799	TGFBR1	ENSG00000126895	AVPR2	ENSG00000125676	THOC2
ENSG00000251442	LINC01094	ENSG00000172992	DCAKD	ENSG00000125347	IRF1	ENSG00000050748	MAPK9	ENSG00000240386	LCE1F	ENSG00000223749	MIR503HG	ENSG00000261026	AC105046.1	ENSG00000154511	DIPK1A	ENSG00000233098	CCDC144NL-AS1	ENSG00000164346	NSA2
ENSG00000272498	AC090948.2	ENSG00000188158	NHS	ENSG00000133321	RARRES3	ENSG00000166135	HIF1AN	ENSG00000184330	S100A7A	ENSG00000224086	AC245452.1	ENSG00000144290	SLC4A10	ENSG00000089351	GRAMD1A	ENSG00000249661	TNRC18P1	ENSG00000164162	ANAPC10
ENSG00000169248	CXCL11	ENSG00000184009	ACTG1	ENSG00000234290	AC116366.1	ENSG00000089486	CDIP1	ENSG00000095370	SH2D3C	ENSG00000211584	SLC48A1	ENSG00000171855	IFNB1	ENSG00000122359	ANXA11	ENSG00000185100	ADSSL1	ENSG00000116679	IVNS1ABP
ENSG00000180878	C11orf42	ENSG00000092096	SLC22A17	ENSG00000269720	CCDC194	ENSG00000128274	A4GALT	ENSG00000167105	TMEM92	ENSG00000002834	LASP1	ENSG00000165643	SOHLH1	ENSG00000067601	PMS2P4	ENSG00000177614	PGBD5	ENSG00000124374	PAIP2B
ENSG00000254480	AC015689.1	ENSG00000107104	KANK1	ENSG00000268916	CSAG3	ENSG00000165480	SKA3	ENSG00000132429	POPDC3	ENSG00000054267	ARID4B	ENSG00000174827	PDZK1	ENSG00000156313	RPGR	ENSG00000169248	CXCL11	ENSG00000196419	XRCC6
ENSG00000134193	REG4	ENSG00000115594	IL1R1	ENSG00000204261	PSMB8-AS1	ENSG00000173542	MOB1B	ENSG00000217791	ASS1P9	ENSG00000157388	CACNA1D	ENSG00000229314	ORM1	ENSG00000112624	BICRAL	ENSG00000109072	VTN	ENSG00000104915	STX10
ENSG00000183486	MX2	ENSG00000151500	THYN1	ENSG00000276797	#N/A	ENSG00000116985	BMP8B	ENSG00000254017	IGHEP2	ENSG00000137714	FDX1	ENSG00000169218	RSPO1	ENSG00000101333	PLCB4	ENSG00000271447	MMP28	ENSG00000132254	ARFIP2
ENSG00000108771	DHX58	ENSG00000276805	AL133216.2	ENSG00000123610	TNFAIP6	ENSG00000140534	TICRR	ENSG00000189433	GJB4	ENSG00000137103	TMEM8B	ENSG00000235643	LINC01647	ENSG00000269981	AL627309.7	ENSG00000231549	ATP5MDP1	ENSG00000092020	PPP2R3C
ENSG00000188263	IL17REL	ENSG00000111843	TMEM14C	ENSG00000124232	RBPJL	ENSG00000247828	TMEM161B-AS1	ENSG00000248373	AC096577.1	ENSG00000232442	MHENCR	ENSG00000234380	LINC01426	ENSG00000162804	SNED1	ENSG00000281827	#N/A	ENSG00000072571	HMMR
ENSG00000205413	SAMD9	ENSG00000175203	DCTN2	ENSG00000279691	AC113410.3	ENSG00000003989	SLC7A2	ENSG00000162891	IL20	ENSG00000142675	CNKSR1	ENSG00000057657	PRDM1	ENSG00000153560	UBP1	ENSG00000244257	PKD1P1	ENSG00000170448	NFXL1
ENSG00000255129	AP000880.1	ENSG00000149273	RPS3	ENSG00000161270	NPHS1	ENSG00000163898	LIPH	ENSG00000079393	DUSP13	ENSG00000010810	FYN	ENSG00000196620	UGT2B15	ENSG00000112294	ALDH5A1	ENSG00000269938	AC068790.2	ENSG00000104889	RNASEH2A
ENSG00000089127	OAS1	ENSG00000163291	PAQR3	ENSG00000221963	APOL6	ENSG00000197563	PIGN	ENSG00000273143	AL355512.1	ENSG00000198909	MAP3K3	ENSG00000162654	GBP4	ENSG00000186472	PCLO	ENSG00000077522	ACTN2	ENSG00000242372	EIF6
ENSG00000233586	AC246785.2	ENSG00000138621	PPCDC	ENSG00000279693	AC099521.2	ENSG00000197763	TXNRD3	ENSG00000124882	EREG	ENSG00000253669	GASAL1	ENSG00000228360	AC009220.1	ENSG00000123124	WWP1	ENSG00000261949	GFY	ENSG00000132749	TESMIN
ENSG00000222808	RNU4-47P	ENSG00000198937	CCDC167	ENSG00000244621	RPS17P11	ENSG00000225791	TRAM2-AS1	ENSG00000241794	SPRR2A	ENSG00000163378	EOGT	ENSG00000267432	DNAH17-AS1	ENSG00000180104	EXOC3	ENSG00000212766	EWSAT1	ENSG00000226742	HSBP1L1
ENSG00000112559	MDFI	ENSG00000168090	COPS6	ENSG00000272666	U62317.1	ENSG00000111358	GTF2H3	ENSG00000246375	AC107067.1	ENSG00000099889	ARVCF	ENSG00000273445	AC133644.2	ENSG00000116237	ICMT	ENSG00000006210	CX3CL1	ENSG00000198618	PPIAP22
ENSG00000260144	AC100827.2	ENSG00000153404	PLEKHG4B	ENSG00000174460	ZCCHC12	ENSG00000182621	PLCB1	ENSG00000151365	THRSP	ENSG00000113851	CRBN	ENSG00000280594	BTG3-AS1	ENSG00000047578	KIAA0556	ENSG00000231948	HS1BP3-IT1	ENSG00000163931	TKT
ENSG00000169836	TACR3	ENSG00000120992	LYPLA1	ENSG00000125735	TNFSF14	ENSG00000066629	EML1	ENSG00000258512	LINC00239	ENSG00000109089	CDR2L	ENSG00000259527	LINC00052	ENSG00000205664	#N/A	ENSG00000280214	AC027682.7	ENSG00000063177	RPL18
ENSG00000279432	AC015799.1	ENSG00000008394	MGST1	ENSG00000106560	GIMAP2	ENSG00000111077	TNS2	ENSG00000268658	LINC00664	ENSG00000104450	SPAG1	ENSG00000137965	IFI44	ENSG00000213918	DNASE1	ENSG00000175894	TSPEAR	ENSG00000116678	LEPR
ENSG00000185905	C16orf54	ENSG00000108523	RNF167	ENSG00000023445	BIRC3	ENSG00000181035	SLC25A42	ENSG00000235730	OR2AF1P	ENSG00000165804	ZNF219	ENSG00000154553	PDLIM3	ENSG00000214562	NUTM2D	ENSG00000252933	RNU6-1223P	ENSG00000137038	DMAC1
ENSG00000213071	LPAL2	ENSG00000179295	PTPN11	ENSG00000147437	GNRH1	ENSG00000255153	TOLLIP-AS1	ENSG00000203786	KPRP	ENSG00000136141	LRCH1	ENSG00000168062	BATF2	ENSG00000165516	KLHDC2	ENSG00000137869	CYP19A1	ENSG00000095059	DHPS
ENSG00000125462	C1orf61	ENSG00000157326	DHRS4	ENSG00000231574	LINC02015	ENSG00000157869	RAB28	ENSG00000104368	PLAT	ENSG00000120071	KANSL1	ENSG00000230314	ELOVL2-AS1	ENSG00000198816	ZNF358	ENSG00000184828	ZBTB7C	ENSG00000218283	MORF4L1P1
ENSG00000174004	NRROS	ENSG00000106682	EIF4H	ENSG00000274011	RF00017	ENSG00000105701	FKBP8	ENSG00000268812	AC004264.1	ENSG00000182327	GLTPD2	ENSG00000186081	KRT5	ENSG00000089057	SLC23A2	ENSG00000164742	ADCY1	ENSG00000101457	DNTTIP1
ENSG00000179046	TRIML2	ENSG00000177119	ANO6	ENSG00000124391	IL17C	ENSG00000189339	SLC35E2B	ENSG00000151572	ANO4	ENSG00000197933	ZNF823	ENSG00000236562	AC116049.1	ENSG00000118640	VAMP8	ENSG00000197308	GATA3-AS1	ENSG00000187109	NAP1L1
ENSG00000225611	LINC02158	ENSG00000110107	PRPF19	ENSG00000177294	FBXO39	ENSG00000093217	XYLB	ENSG00000170426	SDR9C7	ENSG00000171105	INSR	ENSG00000129455	KLK8	ENSG00000115970	THADA	ENSG00000277644	#N/A	ENSG00000008988	RPS20
ENSG00000197506	SLC28A3	ENSG00000148680	HTR7	ENSG00000166592	RRAD	ENSG00000130713	EXOSC2	ENSG00000134830	C5AR2	ENSG00000163900	TMEM41A	ENSG00000177409	SAMD9L	ENSG00000169762	TAPT1	ENSG00000207563	MIR23B	ENSG00000178075	GRAMD1C
ENSG00000266456	AP001178.3	ENSG00000231982	AC112907.2	ENSG00000130300	PLVAP	ENSG00000155229	MMS19	ENSG00000244405	ETV5	ENSG00000141933	TPGS1	ENSG00000279266	AC068860.1	ENSG00000163362	INAVA	ENSG00000139329	LUM	ENSG00000170515	PA2G4
ENSG00000243902	ELFN2	ENSG00000214517	PPME1	ENSG00000276980	AC008760.2	ENSG00000107331	ABCA2	ENSG00000234699	AL139339.1	ENSG00000099622	CIRBP	ENSG00000138646	HERC5	ENSG00000183087	GAS6	ENSG00000260604	AL590004.3	ENSG00000069974	RAB27A
ENSG00000273076	AL021707.7	ENSG00000095015	MAP3K1	ENSG00000138496	PARP9	ENSG00000114812	VIPR1	ENSG00000225126	AL365194.1	ENSG00000160948	VPS28	ENSG00000243649	CFB	ENSG00000158805	ZNF276	ENSG00000260796	AC145285.3	ENSG00000104375	STK3
ENSG00000236882	LINC01554	ENSG00000179456	ZBTB18	ENSG00000107201	DDX58	ENSG00000139726	DENR	ENSG00000255518	#N/A	ENSG00000197702	PARVA	ENSG00000167550	RHEBL1	ENSG00000196418	ZNF124	ENSG00000183486	MX2	ENSG00000088451	TGDS
ENSG00000261143	ADAMTS7P3	ENSG00000282386	AL358472.4	ENSG00000224259	LINC01133	ENSG00000204392	LSM2	ENSG00000160185	UBASH3A	ENSG00000143384	MCL1	ENSG00000105642	KCNN1	ENSG00000139636	LMBR1L	ENSG00000172794	RAB37	ENSG00000163655	GMPS
ENSG00000157765	SLC34A2	ENSG00000147471	PLPBP	ENSG00000112782	CLIC5	ENSG00000198700	IPO9	ENSG00000272636	DOC2B	ENSG00000110987	BCL7A	ENSG00000205300	AL356414.1	ENSG00000106003	LFNG	ENSG00000167800	TBX10	ENSG00000101365	IDH3B
ENSG00000168539	CHRM1	ENSG00000197958	RPL12	ENSG00000277632	CCL3	ENSG00000187676	B3GLCT	ENSG00000143512	HHIPL2	ENSG00000108679	LGALS3BP	ENSG00000264010	MIR4429	ENSG00000197746	PSAP	ENSG00000251410	AC007106.1	ENSG00000134046	MBD2
ENSG00000264395	MIR3193	ENSG00000111817	DSE	ENSG00000231645	KRT17P6	ENSG00000135049	AGTPBP1	ENSG00000105550	FGF21	ENSG00000135837	CEP350	ENSG00000107562	CXCL12	ENSG00000107537	PHYH	ENSG00000221819	GAS8-AS1	ENSG00000101882	NKAP
ENSG00000077274	CAPN6	ENSG00000213918	DNASE1	ENSG00000206337	HCP5	ENSG00000004897	CDC27	ENSG00000151005	TKTL2	ENSG00000120915	EPHX2	ENSG00000165949	IFI27	ENSG00000107957	SH3PXD2A	ENSG00000204882	GPR20	ENSG00000159840	ZYX
ENSG00000182912	TSPEAR-AS2	ENSG00000136848	DAB2IP	ENSG00000263120	AC004584.3	ENSG00000101057	MYBL2	ENSG00000185640	KRT79	ENSG00000167081	PBX3	ENSG00000270722	RF00003	ENSG00000182580	EPHB3	ENSG00000198384	#N/A	ENSG00000039560	RAI14
ENSG00000077063	CTTNBP2	ENSG00000128512	DOCK4	ENSG00000186442	KRT3	ENSG00000132780	NASP	ENSG00000197506	SLC28A3	ENSG00000229833	PET100	ENSG00000200879	SNORD14E	ENSG00000135643	KCNMB4	ENSG00000169067	ACTBL2	ENSG00000041357	PSMA4
ENSG00000143512	HHIPL2	ENSG00000102007	PLP2	ENSG00000226979	LTA	ENSG00000163399	ATP1A1	ENSG00000243902	ELFN2	ENSG00000130787	HIP1R	ENSG00000130700	GATA5	ENSG00000137269	LRRC1	ENSG00000270022	Z93241.1	ENSG00000265681	RPL17
ENSG00000270210	AC104695.2	ENSG00000116793	PHTF1	ENSG00000096996	IL12RB1	ENSG00000178035	IMPDH2	ENSG00000167757	KLK11	ENSG00000259605	AC074212.1	ENSG00000237686	AL109615.3	ENSG00000183421	RIPK4	ENSG00000277504	AC010536.3	ENSG00000075131	TIPIN
ENSG00000272744	AC107214.2	ENSG00000121621	KIF18A	ENSG00000250509	AC034213.1	ENSG00000143365	RORC	ENSG00000137573	SULF1	ENSG00000151773	CCDC122	ENSG00000088882	CPXM1	ENSG00000235374	SSR4P1	ENSG00000185296	AC026785.1	ENSG00000102144	PGK1
ENSG00000101977	MCF2	ENSG00000204314	PRRT1	ENSG00000165507	DEPP1	ENSG00000116704	SLC35D1	ENSG00000162892	IL24	ENSG00000274828	AC068473.5	ENSG00000269720	CCDC194	ENSG00000147121	KRBOX4	ENSG00000125531	FNDC11	ENSG00000127445	PIN1
ENSG00000171931	FBXW10	ENSG00000114423	CBLB	ENSG00000140465	CYP1A1	ENSG00000167799	NUDT8	ENSG00000038427	VCAN	ENSG00000105357	MYH14	ENSG00000102962	CCL22	ENSG00000225302	#N/A	ENSG00000226539	AC012512.1	ENSG00000111640	GAPDH
ENSG00000244482	LILRA6	ENSG00000075651	PLD1	ENSG00000243650	RN7SL834P	ENSG00000244716	BX679664.3	ENSG00000233680	HNRNPA1P27	ENSG00000225484	NUTM2B-AS1	ENSG00000182585	EPGN	ENSG00000011405	PIK3C2A	ENSG00000064205	WISP2	ENSG00000174775	HRAS
ENSG00000248240	AC114956.1	ENSG00000132541	RIDA	ENSG00000225492	GBP1P1	ENSG00000125247	TMTC4	ENSG00000204140	CLPSL1	ENSG00000197114	ZGPAT	ENSG00000256870	SLC5A8	ENSG00000130720	FIBCD1	ENSG00000265282	AC005828.4	ENSG00000231584	FAHD2CP
ENSG00000050165	DKK3	ENSG00000185834	RPL12P4	ENSG00000120217	CD274	ENSG00000163964	PIGX	ENSG00000134827	TCN1	ENSG00000159792	PSKH1	ENSG00000132530	XAF1	ENSG00000164920	OSR2	ENSG00000128268	MGAT3	ENSG00000138385	SSB
ENSG00000214872	SMTNL1	ENSG00000142937	RPS8	ENSG00000130203	APOE	ENSG00000160447	PKN3	ENSG00000152086	TUBA3E	ENSG00000113384	GOLPH3	ENSG00000269404	SPIB	ENSG00000168301	KCTD6	ENSG00000087076	HSD17B14	ENSG00000136522	MRPL47
ENSG00000138079	SLC3A1	ENSG00000164985	PSIP1	ENSG00000104856	RELB	ENSG00000114405	C3orf14	ENSG00000256542	AC148477.2	ENSG00000021300	PLEKHB1	ENSG00000173404	INSM1	ENSG00000137710	RDX	ENSG00000196092	PAX5	ENSG00000111057	KRT18
ENSG00000136542	GALNT5	ENSG00000163293	NIPAL1	ENSG00000091879	ANGPT2	ENSG00000166123	GPT2	ENSG00000007314	SCN4A	ENSG00000135318	NT5E	ENSG00000179477	ALOX12B	ENSG00000224152	AC009506.1	ENSG00000204740	MALRD1	ENSG00000158856	DMTN
ENSG00000163565	IFI16	ENSG00000176014	TUBB6	ENSG00000204010	IFIT1B	ENSG00000162688	AGL	ENSG00000277701	AC159540.2	ENSG00000161671	EMC10	ENSG00000134321	RSAD2	ENSG00000076344	RGS11	ENSG00000168928	CTRB2	ENSG00000177822	TENM3-AS1
ENSG00000134321	RSAD2	ENSG00000072422	RHOBTB1	ENSG00000137875	BCL2L10	ENSG00000133393	FOPNL	ENSG00000254480	AC015689.1	ENSG00000065413	ANKRD44	ENSG00000234944	AL365199.1	ENSG00000108175	ZMIZ1	ENSG00000144596	GRIP2	ENSG00000155189	AGPAT5
ENSG00000203805	PLPP4	ENSG00000114416	FXR1	ENSG00000142319	SLC6A3	ENSG00000149328	GLB1L2	ENSG00000132329	RAMP1	ENSG00000232859	LYRM9	ENSG00000251410	AC007106.1	ENSG00000163322	ABRAXAS1	ENSG00000169245	CXCL10	ENSG00000100567	PSMA3
ENSG00000167105	TMEM92	ENSG00000263563	UBBP4	ENSG00000181634	TNFSF15	ENSG00000197381	ADARB1	ENSG00000224090	AC097468.1	ENSG00000183317	EPHA10	ENSG00000171246	NPTX1	ENSG00000196943	NOP9	ENSG00000207721	MIR186	ENSG00000183624	HMCES
ENSG00000228709	LINC02575	ENSG00000108518	PFN1	ENSG00000276462	BX255923.2	ENSG00000112210	RAB23	ENSG00000250548	LINC01303	ENSG00000159658	EFCAB14	ENSG00000276085	CCL3L1	ENSG00000258890	CEP95	ENSG00000267013	LINC01929	ENSG00000168273	SMIM4
ENSG00000177409	SAMD9L	ENSG00000090060	PAPOLA	ENSG00000199047	MIR378A	ENSG00000119927	GPAM	ENSG00000106633	GCK	ENSG00000046651	OFD1	ENSG00000138131	LOXL4	ENSG00000100485	SOS2	ENSG00000130518	IQCN	ENSG00000137962	ARHGAP29
ENSG00000186847	KRT14	ENSG00000151725	CENPU	ENSG00000087074	PPP1R15A	ENSG00000218739	CEBPZOS	ENSG00000249942	AC239584.1	ENSG00000131238	PPT1	ENSG00000268621	IGFL2-AS1	ENSG00000244754	N4BP2L2	ENSG00000203697	CAPN8	ENSG00000253626	EIF5AL1
ENSG00000189377	CXCL17	ENSG00000136521	NDUFB5	ENSG00000115267	IFIH1	ENSG00000152102	FAM168B	ENSG00000074047	GLI2	ENSG00000184271	POU6F1	ENSG00000186732	MPPED1	ENSG00000235750	KIAA0040	ENSG00000154099	DNAAF1	ENSG00000123178	SPRYD7
ENSG00000179532	DNHD1	ENSG00000126773	PCNX4	ENSG00000164825	DEFB1	ENSG00000101040	ZMYND8	ENSG00000169474	SPRR1A	ENSG00000146776	ATXN7L1	ENSG00000118503	TNFAIP3	ENSG00000112139	MDGA1	ENSG00000279716	AC006128.1	ENSG00000144848	ATG3
ENSG00000122787	AKR1D1	ENSG00000140548	ZNF710	ENSG00000266283	AC091588.3	ENSG00000213190	MLLT11	ENSG00000185697	MYBL1	ENSG00000185236	RAB11B	ENSG00000225521	AC005237.1	ENSG00000198740	ZNF652	ENSG00000179674	ARL14	ENSG00000173715	C11orf80
ENSG00000230612	AC004039.1	ENSG00000104325	DECR1	ENSG00000231389	HLA-DPA1	ENSG00000089157	RPLP0	ENSG00000163220	S100A9	ENSG00000197050	ZNF420	ENSG00000141682	PMAIP1	ENSG00000151553	FAM160B1	ENSG00000205755	CRLF2	ENSG00000254093	PINX1
ENSG00000005379	TSPOAP1	ENSG00000056972	TRAF3IP2	ENSG00000173110	HSPA6	ENSG00000247400	DNAJC3-DT	ENSG00000229660	AC004975.2	ENSG00000154229	PRKCA	ENSG00000268510	IFNL3P1	ENSG00000204172	AGAP9	ENSG00000125730	C3	ENSG00000169032	MAP2K1
ENSG00000176761	ZNF285B	ENSG00000164733	CTSB	ENSG00000187475	HIST1H1T	ENSG00000223652	AC106786.1	ENSG00000168754	FAM178B	ENSG00000127720	METTL25	ENSG00000124107	SLPI	ENSG00000167434	CA4	ENSG00000165181	C9orf84	ENSG00000162959	MEMO1
ENSG00000166220	TBATA	ENSG00000175390	EIF3F	ENSG00000237281	CATIP-AS2	ENSG00000145375	SPATA5	ENSG00000173262	SLC2A14	ENSG00000136158	SPRY2	ENSG00000187094	CCK	ENSG00000223749	MIR503HG	ENSG00000128422	KRT17	ENSG00000110717	NDUFS8
ENSG00000217862	HIST1H4PS1	ENSG00000164258	NDUFS4	ENSG00000165917	RAPSN	ENSG00000153832	FBXO36	ENSG00000134533	RERG	ENSG00000100592	DAAM1	ENSG00000140955	ADAD2	ENSG00000183513	COA5	ENSG00000100867	DHRS2	ENSG00000197223	C1D
ENSG00000258951	KRT18P7	ENSG00000070831	CDC42	ENSG00000270379	HEATR9	ENSG00000259781	HMGB1P6	ENSG00000237452	BHMG1	ENSG00000132356	PRKAA1	ENSG00000128016	ZFP36	ENSG00000100307	CBX7	ENSG00000272914	AL359532.1	ENSG00000138111	MFSD13A
ENSG00000173868	PHOSPHO1	ENSG00000082212	ME2	ENSG00000275405	RF00003	ENSG00000104205	SGK3	ENSG00000107807	TLX1	ENSG00000261971	MMP25-AS1	ENSG00000123610	TNFAIP6	ENSG00000064607	SUGP2	ENSG00000233250	AC233728.1	ENSG00000079819	EPB41L2
ENSG00000268658	LINC00664	ENSG00000100243	CYB5R3	ENSG00000173918	C1QTNF1	ENSG00000159131	GART	ENSG00000197467	COL13A1	ENSG00000241015	TPM3P9	ENSG00000161992	PRR35	ENSG00000049246	PER3	ENSG00000186891	TNFRSF18	ENSG00000149100	EIF3M
ENSG00000130303	BST2	ENSG00000214562	NUTM2D	ENSG00000105641	SLC5A5	ENSG00000168710	AHCYL1	ENSG00000171954	CYP4F22	ENSG00000003756	RBM5	ENSG00000249993	BFSP2-AS1	ENSG00000198467	TPM2	ENSG00000217416	ISCA1P1	ENSG00000115350	POLE4
ENSG00000178597	PSAPL1	ENSG00000107874	CUEDC2	ENSG00000111331	OAS3	ENSG00000145819	ARHGAP26	ENSG00000228340	MIR646HG	ENSG00000115145	STAM2	ENSG00000162891	IL20	ENSG00000119655	NPC2	ENSG00000174332	GLIS1	ENSG00000198682	PAPSS2
ENSG00000261371	PECAM1	ENSG00000188846	RPL14	ENSG00000204011	COL5A1-AS1	ENSG00000224152	AC009506.1	ENSG00000230658	KLHL7-DT	ENSG00000104960	PTOV1	ENSG00000128342	LIF	ENSG00000080823	MOK	ENSG00000279375	AC244517.7	ENSG00000111144	LTA4H
ENSG00000232810	TNF	ENSG00000104904	OAZ1	ENSG00000271404	MZT1P2	ENSG00000214796	AC098934.1	ENSG00000196748	CLPSL2	ENSG00000064601	CTSA	ENSG00000069482	GAL	ENSG00000088888	MAVS	ENSG00000003096	KLHL13	ENSG00000160602	NEK8
ENSG00000236383	CCDC200	ENSG00000170035	UBE2E3	ENSG00000110446	SLC15A3	ENSG00000203685	STUM	ENSG00000115155	OTOF	ENSG00000071242	RPS6KA2	ENSG00000132274	TRIM22	ENSG00000102034	ELF4	ENSG00000162009	SSTR5	ENSG00000232559	#N/A
ENSG00000115008	IL1A	ENSG00000132507	EIF5A	ENSG00000122584	NXPH1	ENSG00000186871	ERCC6L	ENSG00000233559	LINC00513	ENSG00000245571	FAM111A-DT	ENSG00000137571	SLCO5A1	ENSG00000037757	MRI1	ENSG00000271662	AC233280.2	ENSG00000123106	CCDC91
ENSG00000277196	AC007325.2	ENSG00000097096	SYDE2	ENSG00000225964	NRIR	ENSG00000119661	DNAL1	ENSG00000186832	KRT16	ENSG00000214733	#N/A	ENSG00000251141	MRPS30-DT	ENSG00000165591	FAAH2	ENSG00000173262	SLC2A14	ENSG00000037241	RPL26L1
ENSG00000179477	ALOX12B	ENSG00000154518	ATP5MC3	ENSG00000257838	OTOAP1	ENSG00000164300	SERINC5	ENSG00000251303	CAB39P1	ENSG00000125648	SLC25A23	ENSG00000203797	DDO	ENSG00000111785	RIC8B	ENSG00000134215	VAV3	ENSG00000109390	NDUFC1
ENSG00000276916	AL442125.2	ENSG00000240771	ARHGEF25	ENSG00000202538	RNU4-2	ENSG00000128050	PAICS	ENSG00000117983	MUC5B	ENSG00000104611	SH2D4A	ENSG00000269019	HOMER3-AS1	ENSG00000177106	EPS8L2	ENSG00000180422	LINC00304	ENSG00000105429	MEGF8
ENSG00000233393	AP000688.2	ENSG00000169714	CNBP	ENSG00000205111	CDKL4	ENSG00000130173	ANGPTL8	ENSG00000223886	AC073073.1	ENSG00000187134	AKR1C1	ENSG00000265583	#N/A	ENSG00000280351	AC127496.7	ENSG00000167780	SOAT2	ENSG00000197712	FAM114A1
ENSG00000188305	PEAK3	ENSG00000132470	ITGB4	ENSG00000239948	RN7SL368P	ENSG00000011478	QPCTL	ENSG00000153976	HS3ST3A1	ENSG00000203644	AC083799.1	ENSG00000197506	SLC28A3	ENSG00000162755	KLHDC9	ENSG00000204970	PCDHA1	ENSG00000197728	RPS26
ENSG00000140853	NLRC5	ENSG00000167767	KRT80	ENSG00000270722	RF00003	ENSG00000169105	CHST14	ENSG00000174343	CHRNA9	ENSG00000140577	CRTC3	ENSG00000253125	AC055854.1	ENSG00000100239	PPP6R2	ENSG00000135406	PRPH	ENSG00000148690	FRA10AC1
ENSG00000075891	PAX2	ENSG00000163832	ELP6	ENSG00000183580	FBXL7	ENSG00000163069	SGCB	ENSG00000116833	NR5A2	ENSG00000198556	ZNF789	ENSG00000163220	S100A9	ENSG00000037042	TUBG2	ENSG00000228852	AC092802.2	ENSG00000120913	PDLIM2
ENSG00000231868	AL031848.1	ENSG00000152056	AP1S3	ENSG00000280087	AC011481.3	ENSG00000057608	GDI2	ENSG00000118513	MYB	ENSG00000197818	SLC9A8	ENSG00000181577	C6orf223	ENSG00000140548	ZNF710	ENSG00000273724	AC106782.5	ENSG00000119203	CPSF3
ENSG00000158825	CDA	ENSG00000189339	SLC35E2B	ENSG00000222345	SNORD19C	ENSG00000188321	ZNF559	ENSG00000163009	C2orf48	ENSG00000087074	PPP1R15A	ENSG00000172137	CALB2	ENSG00000038219	BOD1L1	ENSG00000168874	ATOH8	ENSG00000186522	40422
ENSG00000261795	AC093627.7	ENSG00000117305	HMGCL	ENSG00000168961	LGALS9	ENSG00000134759	ELP2	ENSG00000186086	NBPF6	ENSG00000111011	RSRC2	ENSG00000256128	LINC00944	ENSG00000150401	DCUN1D2	ENSG00000173227	SYT12	ENSG00000188486	H2AFX
ENSG00000250107	CACNA1G-AS1	ENSG00000141698	NT5C3B	ENSG00000118432	CNR1	ENSG00000089009	RPL6	ENSG00000174607	UGT8	ENSG00000167766	ZNF83	ENSG00000111335	OAS2	ENSG00000134909	ARHGAP32	ENSG00000240583	AQP1	ENSG00000120438	TCP1
ENSG00000101194	SLC17A9	ENSG00000188641	DPYD	ENSG00000235770	LINC00607	ENSG00000110092	CCND1	ENSG00000197249	SERPINA1	ENSG00000108187	PBLD	ENSG00000162892	IL24	ENSG00000179387	ELMOD2	ENSG00000154451	GBP5	ENSG00000211445	GPX3
ENSG00000258667	HIF1A-AS2	ENSG00000240342	RPS2P5	ENSG00000188282	RUFY4	ENSG00000187535	IFT140	ENSG00000236449	AC010894.3	ENSG00000111799	COL12A1	ENSG00000183486	MX2	ENSG00000110315	RNF141	ENSG00000267221	C17orf113	ENSG00000099860	GADD45B
ENSG00000166482	MFAP4	ENSG00000140443	IGF1R	ENSG00000232656	IDI2-AS1	ENSG00000075188	NUP37	ENSG00000198797	BRINP2	ENSG00000140832	MARVELD3	ENSG00000230521	AL645929.1	ENSG00000139266	39873	ENSG00000154252	GAL3ST2	ENSG00000172062	SMN1
ENSG00000146021	KLHL3	ENSG00000110328	GALNT18	ENSG00000246731	MGC16275	ENSG00000114391	RPL24	ENSG00000130707	ASS1	ENSG00000204956	PCDHGA1	ENSG00000168546	GFRA2	ENSG00000100592	DAAM1	ENSG00000228412	AL022068.1	ENSG00000223891	OSER1-DT
ENSG00000133048	CHI3L1	ENSG00000166130	IKBIP	ENSG00000175946	KLHL38	ENSG00000173905	GOLIM4	ENSG00000202337	RNU6-8	ENSG00000236104	ZBTB22	ENSG00000164619	BMPER	ENSG00000114631	PODXL2	ENSG00000122176	FMOD	ENSG00000181524	RPL24P4
ENSG00000219951	AL391416.1	ENSG00000110108	TMEM109	ENSG00000260996	BX255925.1	ENSG00000165417	GTF2A1	ENSG00000134802	SLC43A3	ENSG00000197912	SPG7	ENSG00000225173	AL662890.1	ENSG00000198561	CTNND1	ENSG00000279419	AC004925.1	ENSG00000118276	B4GALT6
ENSG00000107201	DDX58	ENSG00000120885	CLU	ENSG00000263990	AC004253.1	ENSG00000183814	LIN9	ENSG00000166391	MOGAT2	ENSG00000140479	PCSK6	ENSG00000174130	TLR6	ENSG00000121068	TBX2	ENSG00000237476	LINC01637	ENSG00000143977	SNRPG
ENSG00000270168	AC004233.2	ENSG00000163682	RPL9	ENSG00000202314	SNORD6	ENSG00000106603	COA1	ENSG00000088882	CPXM1	ENSG00000164603	BMT2	ENSG00000186847	KRT14	ENSG00000103168	TAF1C	ENSG00000119917	IFIT3	ENSG00000121104	FAM117A
ENSG00000100033	PRODH	ENSG00000109911	ELP4	ENSG00000128713	HOXD11	ENSG00000135473	PAN2	ENSG00000179133	C10orf67	ENSG00000159714	ZDHHC1	ENSG00000230978	LINC00160	ENSG00000170222	ADPRM	ENSG00000213145	CRIP1	ENSG00000095794	CREM
ENSG00000137628	DDX60	ENSG00000008282	SYPL1	ENSG00000163017	ACTG2	ENSG00000167291	TBC1D16	ENSG00000229563	LINC01204	ENSG00000267317	AC027307.2	ENSG00000011422	PLAUR	ENSG00000169925	BRD3	ENSG00000260743	AC007823.1	ENSG00000100316	RPL3
ENSG00000136999	NOV	ENSG00000247596	TWF2	ENSG00000168269	FOXI1	ENSG00000248663	LINC00992	ENSG00000265665	#N/A	ENSG00000126243	LRFN3	ENSG00000179331	RAB39A	ENSG00000143499	SMYD2	ENSG00000271032	AC020907.4	ENSG00000249673	NOP14-AS1
ENSG00000070526	ST6GALNAC1	ENSG00000158864	NDUFS2	ENSG00000264144	#N/A	ENSG00000235277	AF127577.3	ENSG00000128422	KRT17	ENSG00000108669	CYTH1	ENSG00000166592	RRAD	ENSG00000119231	SENP5	ENSG00000162975	KCNF1	ENSG00000077152	UBE2T
ENSG00000187122	SLIT1	ENSG00000074800	ENO1	ENSG00000268621	IGFL2-AS1	ENSG00000168803	ADAL	ENSG00000118137	APOA1	ENSG00000235106	BRD3OS	ENSG00000261618	LINC02605	ENSG00000063660	GPC1	ENSG00000255823	MTRNR2L8	ENSG00000138668	HNRNPD
ENSG00000157613	CREB3L1	ENSG00000148943	LIN7C	ENSG00000237781	AL356356.1	ENSG00000235859	AC006978.1	ENSG00000188508	KRTDAP	ENSG00000166946	CCNDBP1	ENSG00000244998	AC100803.1	ENSG00000243943	ZNF512	ENSG00000139044	B4GALNT3	ENSG00000139641	ESYT1
ENSG00000081041	CXCL2	ENSG00000100934	SEC23A	ENSG00000019582	CD74	ENSG00000156453	PCDH1	ENSG00000103522	IL21R	ENSG00000112406	HECA	ENSG00000278246	#N/A	ENSG00000143578	CREB3L4	ENSG00000122711	SPINK4	ENSG00000099901	RANBP1
ENSG00000100842	EFS	ENSG00000125691	RPL23	ENSG00000228919	AC097381.1	ENSG00000245694	CRNDE	ENSG00000197106	SLC6A17	ENSG00000120693	SMAD9	ENSG00000136514	RTP4	ENSG00000189298	ZKSCAN3	ENSG00000240219	AL512306.2	ENSG00000143889	HNRNPLL
ENSG00000162745	OLFML2B	ENSG00000165175	MID1IP1	ENSG00000281780	RF00134	ENSG00000125520	SLC2A4RG	ENSG00000180176	TH	ENSG00000162413	KLHL21	ENSG00000274016	#N/A	ENSG00000171843	MLLT3	ENSG00000163508	EOMES	ENSG00000110700	RPS13
ENSG00000002746	HECW1	ENSG00000185414	MRPL30	ENSG00000223638	RFPL4A	ENSG00000133678	TMEM254	ENSG00000179256	SMCO3	ENSG00000165698	SPACA9	ENSG00000110446	SLC15A3	ENSG00000099940	SNAP29	ENSG00000196542	SPTSSB	ENSG00000105929	ATP6V0A4
ENSG00000134240	HMGCS2	ENSG00000245848	CEBPA	ENSG00000168394	TAP1	ENSG00000095209	TMEM38B	ENSG00000168447	SCNN1B	ENSG00000137942	FNBP1L	ENSG00000276980	AC008760.2	ENSG00000196998	WDR45	ENSG00000133321	RARRES3	ENSG00000184575	XPOT
ENSG00000124232	RBPJL	ENSG00000121691	CAT	ENSG00000268678	AC005261.2	ENSG00000099337	KCNK6	ENSG00000102575	ACP5	ENSG00000154370	TRIM11	ENSG00000008517	IL32	ENSG00000275066	SYNRG	ENSG00000184304	PRKD1	ENSG00000108298	RPL19
ENSG00000219682	AL133268.1	ENSG00000048544	MRPS10	ENSG00000120645	IQSEC3	ENSG00000196876	SCN8A	ENSG00000261685	#N/A	ENSG00000141519	CCDC40	ENSG00000137745	MMP13	ENSG00000168487	BMP1	ENSG00000167157	PRRX2	ENSG00000127540	UQCR11
ENSG00000167757	KLK11	ENSG00000187630	DHRS4L2	ENSG00000165259	HDX	ENSG00000152527	PLEKHH2	ENSG00000157303	SUSD3	ENSG00000204389	HSPA1A	ENSG00000229666	MAST4-AS1	ENSG00000099330	OCEL1	ENSG00000137573	SULF1	ENSG00000163344	PMVK
ENSG00000124159	MATN4	ENSG00000197747	S100A10	ENSG00000102970	CCL17	ENSG00000105695	MAG	ENSG00000135898	GPR55	ENSG00000157933	SKI	ENSG00000135114	OASL	ENSG00000186918	ZNF395	ENSG00000136689	IL1RN	ENSG00000166432	ZMAT1
ENSG00000237772	AC092620.1	ENSG00000248008	NRAV	ENSG00000141434	MEP1B	ENSG00000187231	SESTD1	ENSG00000111087	GLI1	ENSG00000160285	LSS	ENSG00000153233	PTPRR	ENSG00000108786	HSD17B1	ENSG00000171903	CYP4F11	ENSG00000126602	TRAP1
ENSG00000126262	FFAR2	ENSG00000136830	FAM129B	ENSG00000197536	C5orf56	ENSG00000100380	ST13	ENSG00000267147	LINC01842	ENSG00000230555	AL450326.1	ENSG00000176659	C20orf197	ENSG00000113761	ZNF346	ENSG00000205663	#N/A	ENSG00000205629	LCMT1
ENSG00000128815	WDFY4	ENSG00000119383	PTPA	ENSG00000178796	RIIAD1	ENSG00000112902	SEMA5A	ENSG00000273076	AL021707.7	ENSG00000132879	FBXO44	ENSG00000240051	RPL23AP10	ENSG00000145495	38777	ENSG00000260337	AC091544.4	ENSG00000197956	S100A6
ENSG00000111331	OAS3	ENSG00000155366	RHOC	ENSG00000267281	AC023509.3	ENSG00000211460	TSN	ENSG00000255345	AP002957.1	ENSG00000185475	TMEM179B	ENSG00000157303	SUSD3	ENSG00000182327	GLTPD2	ENSG00000133962	CATSPERB	ENSG00000157456	CCNB2
ENSG00000163739	CXCL1	ENSG00000100711	ZFYVE21	ENSG00000128383	APOBEC3A	ENSG00000163781	TOPBP1	ENSG00000243064	ABCC13	ENSG00000164054	SHISA5	ENSG00000124215	CDH26	ENSG00000185800	DMWD	ENSG00000271553	AC018638.7	ENSG00000205571	SMN2
ENSG00000123685	BATF3	ENSG00000105426	PTPRS	ENSG00000188783	PRELP	ENSG00000105552	BCAT2	ENSG00000110811	P3H3	ENSG00000128891	CCDC32	ENSG00000273812	BX640514.2	ENSG00000196950	SLC39A10	ENSG00000106772	PRUNE2	ENSG00000155959	VBP1
ENSG00000165633	VSTM4	ENSG00000110697	PITPNM1	ENSG00000276867	AC074050.4	ENSG00000107518	ATRNL1	ENSG00000178997	EXD1	ENSG00000237973	MTCO1P12	ENSG00000250508	AP000808.1	ENSG00000140455	USP3	ENSG00000214814	FER1L6	ENSG00000100003	SEC14L2
ENSG00000256037	MRPL40P1	ENSG00000135679	MDM2	ENSG00000229677	AC018644.1	ENSG00000167971	CASKIN1	ENSG00000116014	KISS1R	ENSG00000129514	FOXA1	ENSG00000111801	BTN3A3	ENSG00000196812	ZSCAN16	ENSG00000245848	CEBPA	ENSG00000166136	NDUFB8
ENSG00000261089	CDC37P2	ENSG00000138796	HADH	ENSG00000215483	LINC00598	ENSG00000095203	EPB41L4B	ENSG00000260458	KCNJ18	ENSG00000166532	RIMKLB	ENSG00000157168	NRG1	ENSG00000167291	TBC1D16	ENSG00000140465	CYP1A1	ENSG00000277791	PSMB3
ENSG00000274963	RN7SL600P	ENSG00000140350	ANP32A	ENSG00000272389	#N/A	ENSG00000118579	MED28	ENSG00000234819	AL353705.4	ENSG00000115970	THADA	ENSG00000186470	BTN3A2	ENSG00000180011	ZADH2	ENSG00000255108	AP006621.1	ENSG00000156482	RPL30
ENSG00000207926	MIR135A1	ENSG00000132881	CPLANE2	ENSG00000174059	CD34	ENSG00000081026	MAGI3	ENSG00000236383	CCDC200	ENSG00000254681	PKD1P5	ENSG00000246375	AC107067.1	ENSG00000104866	PPP1R37	ENSG00000101203	COL20A1	ENSG00000107175	CREB3
ENSG00000210107	MT-TQ	ENSG00000121903	ZSCAN20	ENSG00000261592	AC010531.3	ENSG00000159788	RGS12	ENSG00000185634	SHC4	ENSG00000119042	SATB2	ENSG00000119630	PGF	ENSG00000023287	RB1CC1	ENSG00000223813	AC007255.1	ENSG00000144034	TPRKB
ENSG00000226800	CACTIN-AS1	ENSG00000203724	C1orf53	ENSG00000210154	MT-TD	ENSG00000059691	GATB	ENSG00000174130	TLR6	ENSG00000204176	SYT15	ENSG00000230439	#N/A	ENSG00000110318	CEP126	ENSG00000272732	AC004982.1	ENSG00000274712	AC005332.4
ENSG00000273615	#N/A	ENSG00000113205	PCDHB3	ENSG00000187144	SPATA21	ENSG00000141424	SLC39A6	ENSG00000140678	ITGAX	ENSG00000168734	PKIG	ENSG00000145824	CXCL14	ENSG00000164877	MICALL2	ENSG00000280739	EIF1B-AS1	ENSG00000139725	RHOF
ENSG00000122584	NXPH1	ENSG00000185664	PMEL	ENSG00000240457	RN7SL472P	ENSG00000128881	TTBK2	ENSG00000101336	HCK	ENSG00000133835	HSD17B4	ENSG00000169245	CXCL10	ENSG00000099889	ARVCF	ENSG00000251026	LINC02163	ENSG00000139343	SNRPF
ENSG00000148357	HMCN2	ENSG00000196189	SEMA4A	ENSG00000259001	AL355075.4	ENSG00000167658	EEF2	ENSG00000232124	AP001057.1	ENSG00000149577	SIDT2	ENSG00000182179	UBA7	ENSG00000119139	TJP2	ENSG00000246308	AC116535.1	ENSG00000125430	HS3ST3B1
ENSG00000253213	AC010306.1	ENSG00000011143	MKS1	ENSG00000237988	OR2I1P	ENSG00000181544	FANCB	ENSG00000136542	GALNT5	ENSG00000225830	ERCC6	ENSG00000225126	AL365194.1	ENSG00000163818	LZTFL1	ENSG00000162591	MEGF6	ENSG00000136942	RPL35
ENSG00000178685	PARP10	ENSG00000121297	TSHZ3	ENSG00000173193	PARP14	ENSG00000171084	FAM86JP	ENSG00000176659	C20orf197	ENSG00000144233	AMMECR1L	ENSG00000258086	AC079313.1	ENSG00000108379	WNT3	ENSG00000174640	SLCO2A1	ENSG00000166508	MCM7
ENSG00000274414	AL121772.1	ENSG00000271614	ATP2B1-AS1	ENSG00000223254	RF00019	ENSG00000259330	INAFM2	ENSG00000227583	RPS3AP37	ENSG00000083799	CYLD	ENSG00000272533	SNORA28	ENSG00000167566	NCKAP5L	ENSG00000272205	AL451050.2	ENSG00000076248	UNG
ENSG00000203697	CAPN8	ENSG00000100345	MYH9	ENSG00000248713	C4orf54	ENSG00000177879	AP3S1	ENSG00000273445	AC133644.2	ENSG00000120324	PCDHB10	ENSG00000257327	AC012555.1	ENSG00000140025	EFCAB11	ENSG00000171502	COL24A1	ENSG00000059691	GATB
ENSG00000168925	CTRB1	ENSG00000087842	PIR	ENSG00000247131	AC025263.1	ENSG00000162959	MEMO1	ENSG00000112303	VNN2	ENSG00000078487	ZCWPW1	ENSG00000271367	AL034374.1	ENSG00000163820	FYCO1	ENSG00000197813	AC011450.1	ENSG00000187801	ZFP69B
ENSG00000223510	CDRT15	ENSG00000185608	MRPL40	ENSG00000184371	CSF1	ENSG00000151338	MIPOL1	ENSG00000182585	EPGN	ENSG00000173230	GOLGB1	ENSG00000185022	MAFF	ENSG00000196476	C20orf96	ENSG00000124107	SLPI	ENSG00000100219	XBP1
ENSG00000196593	ANKRD20A19P	ENSG00000133619	KRBA1	ENSG00000233892	PAIP1P1	ENSG00000117862	TXNDC12	ENSG00000267787	AC027097.2	ENSG00000157601	MX1	ENSG00000115155	OTOF	ENSG00000076770	MBNL3	ENSG00000169962	TAS1R3	ENSG00000168078	PBK
ENSG00000272389	#N/A	ENSG00000167005	NUDT21	ENSG00000156587	UBE2L6	ENSG00000198663	C6orf89	ENSG00000132915	PDE6A	ENSG00000123810	B9D2	ENSG00000180616	SSTR2	ENSG00000171346	KRT15	ENSG00000099812	MISP	ENSG00000143321	HDGF
ENSG00000181291	TMEM132E	ENSG00000182899	RPL35A	ENSG00000281100	AC105749.1	ENSG00000116005	PCYOX1	ENSG00000183128	CALHM3	ENSG00000023287	RB1CC1	ENSG00000105825	TFPI2	ENSG00000221994	ZNF630	ENSG00000198947	DMD	ENSG00000183444	OR7E38P
ENSG00000272509	AC087752.4	ENSG00000160284	SPATC1L	ENSG00000152778	IFIT5	ENSG00000100865	CINP	ENSG00000261172	AC133919.2	ENSG00000170684	ZNF296	ENSG00000161031	PGLYRP2	ENSG00000255568	BRWD1-AS2	ENSG00000158813	EDA	ENSG00000131013	PPIL4
ENSG00000168427	KLHL30	ENSG00000268592	RAET1E-AS1	ENSG00000277759	MIR6719	ENSG00000186073	C15orf41	ENSG00000229314	ORM1	ENSG00000168615	ADAM9	ENSG00000196420	S100A5	ENSG00000138162	TACC2	ENSG00000218416	AC110619.1	ENSG00000117020	AKT3
ENSG00000187608	ISG15	ENSG00000163931	TKT	ENSG00000182179	UBA7	ENSG00000168140	VASN	ENSG00000233221	AC133785.1	ENSG00000145287	PLAC8	ENSG00000204010	IFIT1B	ENSG00000145868	FBXO38	ENSG00000108602	ALDH3A1	ENSG00000197258	EIF4BP6
ENSG00000266283	AC091588.3	ENSG00000161016	RPL8	ENSG00000152402	GUCY1A2	ENSG00000100092	SH3BP1	ENSG00000253154	AC100801.1	ENSG00000102034	ELF4	ENSG00000147573	TRIM55	ENSG00000141012	GALNS	ENSG00000185352	HS6ST3	ENSG00000111275	ALDH2
ENSG00000266445	NARF-AS1	ENSG00000104341	LAPTM4B	ENSG00000233694	LINC02579	ENSG00000158006	PAFAH2	ENSG00000167656	LY6D	ENSG00000132002	DNAJB1	ENSG00000185885	IFITM1	ENSG00000070269	TMEM260	ENSG00000146001	PCDHB18P	ENSG00000164611	PTTG1
ENSG00000155886	SLC24A2	ENSG00000204536	CCHCR1	ENSG00000254233	LINC02365	ENSG00000143324	XPR1	ENSG00000054938	CHRDL2	ENSG00000083097	DOP1A	ENSG00000007908	SELE	ENSG00000164751	PEX2	ENSG00000089127	OAS1	ENSG00000102054	RBBP7
ENSG00000015413	DPEP1	ENSG00000183655	KLHL25	ENSG00000128016	ZFP36	ENSG00000224738	AC099850.1	ENSG00000197753	LHFPL5	ENSG00000263142	LRRC37A17P	ENSG00000007237	GAS7	ENSG00000149531	FRG1BP	ENSG00000103154	NECAB2	ENSG00000169299	PGM2
ENSG00000198732	SMOC1	ENSG00000065802	ASB1	ENSG00000164236	ANKRD33B	ENSG00000232815	DUX4L50	ENSG00000269974	AC091057.4	ENSG00000145348	TBCK	ENSG00000136244	IL6	ENSG00000031081	ARHGAP31	ENSG00000257696	AC010203.2	ENSG00000169252	ADRB2
ENSG00000277511	AC116407.2	ENSG00000137135	ARHGEF39	ENSG00000261618	LINC02605	ENSG00000158710	TAGLN2	ENSG00000232196	MTRNR2L4	ENSG00000143162	CREG1	ENSG00000163121	NEURL3	ENSG00000103351	CLUAP1	ENSG00000137965	IFI44	ENSG00000141349	G6PC3
ENSG00000215864	NBPF7	ENSG00000218426	AL590867.2	ENSG00000272543	MIR4787	ENSG00000075945	KIFAP3	ENSG00000122728	TAF1L	ENSG00000204070	SYS1	ENSG00000258262	AC063949.1	ENSG00000166295	ANAPC16	ENSG00000263307	AC007216.4	ENSG00000168672	FAM84B
ENSG00000198074	AKR1B10	ENSG00000080824	HSP90AA1	ENSG00000259883	EHD4-AS1	ENSG00000114902	SPCS1	ENSG00000267201	LINC01775	ENSG00000248092	NNT-AS1	ENSG00000240065	PSMB9	ENSG00000179476	C14orf28	ENSG00000102575	ACP5	ENSG00000114405	C3orf14
ENSG00000135114	OASL	ENSG00000156990	RPUSD3	ENSG00000274215	AC106028.4	ENSG00000130816	DNMT1	ENSG00000258404	LINC02320	ENSG00000273253	AL022328.4	ENSG00000281406	BLACAT1	ENSG00000116729	WLS	ENSG00000137628	DDX60	ENSG00000215883	CYB5RL
ENSG00000183671	GPR1	ENSG00000072062	PRKACA	ENSG00000274016	#N/A	ENSG00000196305	IARS	ENSG00000164362	TERT	ENSG00000158467	AHCYL2	ENSG00000174837	ADGRE1	ENSG00000166704	ZNF606	ENSG00000279970	AC023024.2	ENSG00000140395	WDR61
ENSG00000118271	TTR	ENSG00000100316	RPL3	ENSG00000125726	CD70	ENSG00000136710	CCDC115	ENSG00000178752	ERFE	ENSG00000144043	TEX261	ENSG00000087074	PPP1R15A	ENSG00000204084	INPP5B	ENSG00000205085	FAM71F2	ENSG00000180914	OXTR
ENSG00000070182	SPTB	ENSG00000087053	MTMR2	ENSG00000100906	NFKBIA	ENSG00000133687	TMTC1	ENSG00000137571	SLCO5A1	ENSG00000137343	ATAT1	ENSG00000244588	RAD21L1	ENSG00000207425	RF00019	ENSG00000174600	CMKLR1	ENSG00000159176	CSRP1
ENSG00000125823	CSTL1	ENSG00000166377	ATP9B	ENSG00000181016	LSMEM1	ENSG00000196782	MAML3	ENSG00000249639	AC022092.1	ENSG00000265660	MIR4664	ENSG00000159403	C1R	ENSG00000179403	VWA1	ENSG00000186832	KRT16	ENSG00000158402	CDC25C
ENSG00000148935	GAS2	ENSG00000110063	DCPS	ENSG00000197520	FAM177B	ENSG00000114126	TFDP2	ENSG00000230965	SNX18P13	ENSG00000228253	MT-ATP8	ENSG00000169548	ZNF280A	ENSG00000165521	EML5	ENSG00000111335	OAS2	ENSG00000114054	PCCB
ENSG00000102387	TAF7L	ENSG00000101850	GPR143	ENSG00000182742	HOXB4	ENSG00000126432	PRDX5	ENSG00000255353	AP003057.1	ENSG00000172667	ZMAT3	ENSG00000164794	KCNV1	ENSG00000126091	ST3GAL3	ENSG00000167995	BEST1	ENSG00000109775	UFSP2
ENSG00000163395	IGFN1	ENSG00000145779	TNFAIP8	ENSG00000059378	PARP12	ENSG00000074935	TUBE1	ENSG00000136630	HLX	ENSG00000133059	DSTYK	ENSG00000172927	MYEOV	ENSG00000183569	SERHL2	ENSG00000153404	PLEKHG4B	ENSG00000215712	TMEM242
ENSG00000267736	HMGB2P1	ENSG00000155640	#N/A	ENSG00000225037	EIF1AX-AS1	ENSG00000154654	NCAM2	ENSG00000081277	PKP1	ENSG00000167615	LENG8	ENSG00000125347	IRF1	ENSG00000123095	BHLHE41	ENSG00000081818	PCDHB4	ENSG00000114902	SPCS1
ENSG00000267874	#N/A	ENSG00000147164	SNX12	ENSG00000253295	AC022217.2	ENSG00000117419	ERI3	ENSG00000182489	XKRX	ENSG00000105518	TMEM205	ENSG00000189001	SBSN	ENSG00000178922	HYI	ENSG00000106541	AGR2	ENSG00000159055	MIS18A
ENSG00000258647	LINC00930	ENSG00000096872	IFT74	ENSG00000207808	MIR27A	ENSG00000254635	WAC-AS1	ENSG00000128268	MGAT3	ENSG00000137207	YIPF3	ENSG00000204140	CLPSL1	ENSG00000272767	JMJD1C-AS1	ENSG00000171236	LRG1	ENSG00000182185	RAD51B
ENSG00000160867	FGFR4	ENSG00000178537	SLC25A20	ENSG00000225822	UBXN7-AS1	ENSG00000155304	HSPA13	ENSG00000100628	ASB2	ENSG00000103199	ZNF500	ENSG00000201558	RNVU1-6	ENSG00000047346	FAM214A	ENSG00000138079	SLC3A1	ENSG00000074660	SCARF1
ENSG00000235387	SPAAR	ENSG00000119408	NEK6	ENSG00000164176	EDIL3	ENSG00000018610	CXorf56	ENSG00000169856	ONECUT1	ENSG00000248527	MTATP6P1	ENSG00000159527	PGLYRP3	ENSG00000169914	OTUD3	ENSG00000183018	SPNS2	ENSG00000124171	PARD6B
ENSG00000237781	AL356356.1	ENSG00000156508	EEF1A1	ENSG00000117601	SERPINC1	ENSG00000102471	NDFIP2	ENSG00000171124	FUT3	ENSG00000123636	BAZ2B	ENSG00000156587	UBE2L6	ENSG00000213977	TAX1BP3	ENSG00000280311	AC131212.4	ENSG00000135390	ATP5MC2
ENSG00000162006	MSLNL	ENSG00000196372	ASB13	ENSG00000087237	CETP	ENSG00000213337	ANKRD39	ENSG00000163873	GRIK3	ENSG00000185485	SDHAP1	ENSG00000105550	FGF21	ENSG00000154957	ZNF18	ENSG00000185499	MUC1	ENSG00000198918	RPL39
ENSG00000264017	RN7SL336P	ENSG00000079819	EPB41L2	ENSG00000237499	AL357060.1	ENSG00000165025	SYK	ENSG00000259448	LINC02352	ENSG00000112655	PTK7	ENSG00000227973	PIN4P1	ENSG00000147164	SNX12	ENSG00000250602	AC093535.1	ENSG00000261762	AC027228.2
ENSG00000155918	RAET1L	ENSG00000105479	CCDC114	ENSG00000261371	PECAM1	ENSG00000162430	SELENON	ENSG00000225611	LINC02158	ENSG00000134030	CTIF	ENSG00000270379	HEATR9	ENSG00000223509	AC135983.2	ENSG00000204963	PCDHA7	ENSG00000031691	CENPQ
ENSG00000103316	CRYM	ENSG00000183688	RFLNB	ENSG00000079215	SLC1A3	ENSG00000198420	TCAF1	ENSG00000259230	LINC02323	ENSG00000160439	RDH13	ENSG00000167244	IGF2	ENSG00000178177	LCORL	ENSG00000104081	BMF	ENSG00000072310	SREBF1
ENSG00000176723	ZNF843	ENSG00000248092	NNT-AS1	ENSG00000240207	AC080013.1	ENSG00000272734	ADIRF-AS1	ENSG00000083454	P2RX5	ENSG00000172780	RAB43	ENSG00000280079	AC011447.7	ENSG00000272141	AL390719.2	ENSG00000232973	CYP1B1-AS1	ENSG00000121350	PYROXD1
ENSG00000023839	ABCC2	ENSG00000248429	FAM198B-AS1	ENSG00000250508	AP000808.1	ENSG00000111906	HDDC2	ENSG00000137441	FGFBP2	ENSG00000215908	CROCCP2	ENSG00000188508	KRTDAP	ENSG00000128596	CCDC136	ENSG00000110002	VWA5A	ENSG00000179262	RAD23A
ENSG00000101460	MAP1LC3A	ENSG00000156471	PTDSS1	ENSG00000164342	TLR3	ENSG00000147140	NONO	ENSG00000251259	AC004069.1	ENSG00000121680	PEX16	ENSG00000188176	SMTNL2	ENSG00000099290	WASHC2A	ENSG00000205293	LINC01602	ENSG00000140323	DISP2
ENSG00000168928	CTRB2	ENSG00000151491	EPS8	ENSG00000244124	ATP1B3-AS1	ENSG00000108468	CBX1	ENSG00000237742	AL365259.1	ENSG00000138593	SECISBP2L	ENSG00000254337	AC083967.1	ENSG00000163964	PIGX	ENSG00000261556	SMG1P7	ENSG00000138750	NUP54
ENSG00000262172	AC116025.2	ENSG00000145246	ATP10D	ENSG00000213928	IRF9	ENSG00000106330	MOSPD3	ENSG00000197859	ADAMTSL2	ENSG00000139865	TTC6	ENSG00000186474	KLK12	ENSG00000184205	TSPYL2	ENSG00000101230	ISM1	ENSG00000164182	NDUFAF2
ENSG00000154548	SRSF12	ENSG00000138382	METTL5	ENSG00000277481	PKD1L3	ENSG00000127884	ECHS1	ENSG00000279900	AP001767.4	ENSG00000080823	MOK	ENSG00000150873	C2orf50	ENSG00000149231	CCDC82	ENSG00000115267	IFIH1	ENSG00000174547	MRPL11
ENSG00000259793	AC013726.1	ENSG00000263004	AC007114.1	ENSG00000249852	AC145676.1	ENSG00000164494	PDSS2	ENSG00000172482	AGXT	ENSG00000131669	NINJ1	ENSG00000164129	NPY5R	ENSG00000198727	MT-CYB	ENSG00000129204	USP6	ENSG00000106554	CHCHD3
ENSG00000241170	AP001992.1	ENSG00000111145	ELK3	ENSG00000143107	FNDC7	ENSG00000148773	MKI67	ENSG00000166482	MFAP4	ENSG00000115561	CHMP3	ENSG00000179673	RPRML	ENSG00000204852	TCTN1	ENSG00000132821	VSTM2L	ENSG00000165637	VDAC2
ENSG00000198597	ZNF536	ENSG00000140463	BBS4	ENSG00000188293	IGFL1	ENSG00000188883	KLRG2	ENSG00000251442	LINC01094	ENSG00000141503	MINK1	ENSG00000087494	PTHLH	ENSG00000134884	ARGLU1	ENSG00000108771	DHX58	ENSG00000079462	PAFAH1B3
ENSG00000163009	C2orf48	ENSG00000277443	MARCKS	ENSG00000198821	CD247	ENSG00000214517	PPME1	ENSG00000248964	AC131254.1	ENSG00000196366	C9orf163	ENSG00000268902	CSAG2	ENSG00000103429	BFAR	ENSG00000079385	CEACAM1	ENSG00000118242	MREG
ENSG00000228252	COL6A4P2	ENSG00000183291	SELENOF	ENSG00000268756	AC104534.1	ENSG00000270696	AC005034.3	ENSG00000125384	PTGER2	ENSG00000117614	SYF2	ENSG00000216753	HMGA1P7	ENSG00000137094	DNAJB5	ENSG00000073067	CYP2W1	ENSG00000134333	LDHA
ENSG00000157601	MX1	ENSG00000147862	NFIB	ENSG00000189350	TOGARAM2	ENSG00000112977	DAP	ENSG00000137440	FGFBP1	ENSG00000104881	PPP1R13L	ENSG00000135549	PKIB	ENSG00000198888	MT-ND1	ENSG00000108846	ABCC3	ENSG00000173540	GMPPB
ENSG00000205420	KRT6A	ENSG00000198034	RPS4X	ENSG00000214711	CAPN14	ENSG00000168228	ZCCHC4	ENSG00000164687	FABP5	ENSG00000277203	F8A1	ENSG00000135547	HEY2	ENSG00000158715	SLC45A3	ENSG00000164266	SPINK1	ENSG00000204923	FBXO48
ENSG00000142319	SLC6A3	ENSG00000272325	NUDT3	ENSG00000260743	AC007823.1	ENSG00000101773	RBBP8	ENSG00000254337	AC083967.1	ENSG00000115084	SLC35F5	ENSG00000178033	CALHM5	ENSG00000133216	EPHB2	ENSG00000143365	RORC	ENSG00000114686	MRPL3
ENSG00000272695	GAS6-DT	ENSG00000034693	PEX3	ENSG00000070190	DAPP1	ENSG00000108953	YWHAE	ENSG00000165474	GJB2	ENSG00000078237	TIGAR	ENSG00000234290	AC116366.1	ENSG00000167202	TBC1D2B	ENSG00000177989	ODF3B	ENSG00000153140	CETN3
ENSG00000211553	#N/A	ENSG00000094916	CBX5	ENSG00000173237	C11orf86	ENSG00000166165	CKB	ENSG00000230928	AL139241.1	ENSG00000140941	MAP1LC3B	ENSG00000249306	LINC01411	ENSG00000105767	CADM4	ENSG00000226786	#N/A	ENSG00000025772	TOMM34
ENSG00000253955	AC008663.2	ENSG00000178057	NDUFAF3	ENSG00000272273	IER3-AS1	ENSG00000198176	TFDP1	ENSG00000142512	SIGLEC10	ENSG00000101850	GPR143	ENSG00000240006	LINC02004	ENSG00000261474	AC026471.4	ENSG00000237330	RNF223	ENSG00000187840	EIF4EBP1
ENSG00000078081	LAMP3	ENSG00000143252	SDHC	ENSG00000116741	RGS2	ENSG00000130695	CEP85	ENSG00000196364	PRSS29P	ENSG00000196150	ZNF250	ENSG00000120645	IQSEC3	ENSG00000139865	TTC6	ENSG00000253159	PCDHGA12	ENSG00000130066	SAT1
ENSG00000237541	HLA-DQA2	ENSG00000134333	LDHA	ENSG00000171246	NPTX1	ENSG00000132423	COQ3	ENSG00000102290	PCDH11X	ENSG00000139433	GLTP	ENSG00000254639	AC116021.1	ENSG00000158301	GPRASP2	ENSG00000167244	IGF2	ENSG00000065911	MTHFD2
ENSG00000214814	FER1L6	ENSG00000250899	AC125807.2	ENSG00000198963	RORB	ENSG00000163558	PRKCI	ENSG00000172137	CALB2	ENSG00000204282	TNRC6C-AS1	ENSG00000073737	DHRS9	ENSG00000164638	SLC29A4	ENSG00000207864	MIR27B	ENSG00000048544	MRPS10
ENSG00000167780	SOAT2	ENSG00000095585	BLNK	ENSG00000276926	MIR6797	ENSG00000109911	ELP4	ENSG00000260284	TPSP2	ENSG00000068354	TBC1D25	ENSG00000028137	TNFRSF1B	ENSG00000165626	BEND7	ENSG00000162078	ZG16B	ENSG00000106477	CEP41
ENSG00000267731	AC005332.2	ENSG00000132423	COQ3	ENSG00000176746	MAGEB6	ENSG00000158623	COPG2	ENSG00000262823	AC127521.1	ENSG00000100731	PCNX1	ENSG00000185697	MYBL1	ENSG00000272398	CD24	ENSG00000272512	AL645608.7	ENSG00000113119	TMCO6
ENSG00000169418	NPR1	ENSG00000196531	NACA	ENSG00000244176	AP003733.1	ENSG00000263004	AC007114.1	ENSG00000221844	DPP3P2	ENSG00000135953	MFSD9	ENSG00000150722	PPP1R1C	ENSG00000112079	STK38	ENSG00000274825	AL023803.2	ENSG00000223546	LINC00630
ENSG00000131831	RAI2	ENSG00000171202	TMEM126A	ENSG00000126259	KIRREL2	ENSG00000168385	37500	ENSG00000160183	TMPRSS3	ENSG00000164088	PPM1M	ENSG00000117226	GBP3	ENSG00000032219	ARID4A	ENSG00000159450	TCHH	ENSG00000122378	PRXL2A
ENSG00000258676	AC091544.2	ENSG00000106546	AHR	ENSG00000222365	SNORD12B	ENSG00000068724	TTC7A	ENSG00000167769	ACER1	ENSG00000110455	ACCS	ENSG00000234147	AL035446.1	ENSG00000145022	TCTA	ENSG00000165449	SLC16A9	ENSG00000143545	RAB13
ENSG00000280675	#N/A	ENSG00000143149	ALDH9A1	ENSG00000236234	AC091132.2	ENSG00000158864	NDUFS2	ENSG00000160801	PTH1R	ENSG00000198105	ZNF248	ENSG00000019582	CD74	ENSG00000226167	AP4B1-AS1	ENSG00000153294	ADGRF4	ENSG00000248092	NNT-AS1
ENSG00000171303	KCNK3	ENSG00000276007	AC079414.3	ENSG00000261604	AC114947.2	ENSG00000198668	CALM1	ENSG00000166833	NAV2	ENSG00000167671	UBXN6	ENSG00000239620	PRR20G	ENSG00000258634	AL160006.1	ENSG00000165757	JCAD	ENSG00000082126	MPP4
ENSG00000187550	SBK2	ENSG00000212747	RTL8B	ENSG00000169242	EFNA1	ENSG00000128944	KNSTRN	ENSG00000201900	RNY1P13	ENSG00000144935	TRPC1	ENSG00000179111	HES7	ENSG00000126870	WDR60	ENSG00000130822	PNCK	ENSG00000148459	PDSS1
ENSG00000223901	AP001469.1	ENSG00000126777	KTN1	ENSG00000104432	IL7	ENSG00000066651	TRMT11	ENSG00000233586	AC246785.2	ENSG00000171307	ZDHHC16	ENSG00000273267	AC097381.3	ENSG00000111412	C12orf49	ENSG00000137959	IFI44L	ENSG00000142002	DPP9
ENSG00000172794	RAB37	ENSG00000145029	NICN1	ENSG00000261438	AL157394.1	ENSG00000012660	ELOVL5	ENSG00000124215	CDH26	ENSG00000119431	HDHD3	ENSG00000237512	UNC5B-AS1	ENSG00000204860	FAM201A	ENSG00000107147	KCNT1	ENSG00000185813	PCYT2
ENSG00000102962	CCL22	ENSG00000177917	ARL6IP6	ENSG00000275894	AL021578.1	ENSG00000255135	AP002360.1	ENSG00000236054	Z82246.1	ENSG00000138771	SHROOM3	ENSG00000230658	KLHL7-DT	ENSG00000198804	MT-CO1	ENSG00000141527	CARD14	ENSG00000182004	SNRPE
ENSG00000111728	ST8SIA1	ENSG00000184867	ARMCX2	ENSG00000279518	AC083843.3	ENSG00000163655	GMPS	ENSG00000248774	AC097534.1	ENSG00000220205	VAMP2	ENSG00000143839	REN	ENSG00000269821	KCNQ1OT1	ENSG00000185567	AHNAK2	ENSG00000169288	MRPL1
ENSG00000143369	ECM1	ENSG00000183684	ALYREF	ENSG00000197588	KLKP1	ENSG00000164638	SLC29A4	ENSG00000182575	NXPH3	ENSG00000233251	AC007743.1	ENSG00000100003	SEC14L2	ENSG00000083307	GRHL2	ENSG00000229056	HECW2-AS1	ENSG00000172590	MRPL52
ENSG00000270890	AL049844.2	ENSG00000158828	PINK1	ENSG00000158458	NRG2	ENSG00000184305	CCSER1	ENSG00000115112	TFCP2L1	ENSG00000175104	TRAF6	ENSG00000240106	RN7SL146P	ENSG00000058799	YIPF1	ENSG00000066629	EML1	ENSG00000115042	FAHD2A
ENSG00000107187	LHX3	ENSG00000204628	RACK1	ENSG00000279532	AC002094.5	ENSG00000008277	ADAM22	ENSG00000242265	PEG10	ENSG00000142694	EVA1B	ENSG00000116833	NR5A2	ENSG00000137825	ITPKA	ENSG00000227218	AL157935.1	ENSG00000130811	EIF3G
ENSG00000235621	LINC00494	ENSG00000070087	PFN2	ENSG00000235821	IFITM4P	ENSG00000146729	NIPSNAP2	ENSG00000232702	AL158050.1	ENSG00000144504	ANKMY1	ENSG00000133321	RARRES3	ENSG00000273045	C2orf15	ENSG00000177409	SAMD9L	ENSG00000196878	LAMB3
ENSG00000261068	AL512274.1	ENSG00000167755	KLK6	ENSG00000172602	RND1	ENSG00000101412	E2F1	ENSG00000107562	CXCL12	ENSG00000111817	DSE	ENSG00000160182	TFF1	ENSG00000176428	VPS37D	ENSG00000104951	IL4I1	ENSG00000083838	ZNF446
ENSG00000213253	RPL12P42	ENSG00000186350	RXRA	ENSG00000207708	MIR141	ENSG00000112699	GMDS	ENSG00000146678	IGFBP1	ENSG00000170903	MSANTD4	ENSG00000112303	VNN2	ENSG00000065029	ZNF76	ENSG00000102466	FGF14	ENSG00000136518	ACTL6A
ENSG00000189325	C6orf222	ENSG00000221923	ZNF880	ENSG00000015592	STMN4	ENSG00000152332	UHMK1	ENSG00000233246	AL513327.2	ENSG00000134982	APC	ENSG00000152377	SPOCK1	ENSG00000227671	AL390728.4	ENSG00000039068	CDH1	ENSG00000105993	DNAJB6
ENSG00000256443	AP003559.1	ENSG00000144036	EXOC6B	ENSG00000182326	C1S	ENSG00000165240	ATP7A	ENSG00000175785	PRIMA1	ENSG00000196689	TRPV1	ENSG00000226738	#N/A	ENSG00000270696	AC005034.3	ENSG00000154162	CDH12	ENSG00000104177	MYEF2
ENSG00000260179	AL162741.1	ENSG00000169228	RAB24	ENSG00000227512	AL592301.1	ENSG00000169604	ANTXR1	ENSG00000120949	TNFRSF8	ENSG00000160216	AGPAT3	ENSG00000026950	BTN3A1	ENSG00000278133	AC135050.6	ENSG00000147614	ATP6V0D2	ENSG00000155368	DBI
ENSG00000175287	PHYHD1	ENSG00000267809	NDUFV2P1	ENSG00000211689	TRGC1	ENSG00000132967	HMGB1P5	ENSG00000203685	STUM	ENSG00000167074	TEF	ENSG00000107807	TLX1	ENSG00000182749	PAQR7	ENSG00000171931	FBXW10	ENSG00000116161	CACYBP
ENSG00000121966	CXCR4	ENSG00000174748	RPL15	ENSG00000272347	AC116351.2	ENSG00000103051	COG4	ENSG00000081479	LRP2	ENSG00000129353	SLC44A2	ENSG00000132554	RGS22	ENSG00000137817	PARP6	ENSG00000271503	CCL5	ENSG00000064666	CNN2
ENSG00000269929	AL158152.1	ENSG00000136319	TTC5	ENSG00000252759	RF00019	ENSG00000108064	TFAM	ENSG00000248347	AC120036.1	ENSG00000228794	LINC01128	ENSG00000235010	AL512622.1	ENSG00000115084	SLC35F5	ENSG00000103888	CEMIP	ENSG00000123975	CKS2
ENSG00000267282	AC011481.2	ENSG00000087008	ACOX3	ENSG00000169252	ADRB2	ENSG00000153395	LPCAT1	ENSG00000012223	LTF	ENSG00000176396	EID2	ENSG00000250644	AC068580.4	ENSG00000144036	EXOC6B	ENSG00000142347	MYO1F	ENSG00000113161	HMGCR
ENSG00000135842	FAM129A	ENSG00000136193	SCRN1	ENSG00000224221	RPS6P8	ENSG00000160049	DFFA	ENSG00000111816	FRK	ENSG00000027075	PRKCH	ENSG00000111816	FRK	ENSG00000108784	NAGLU	ENSG00000139364	TMEM132B	ENSG00000223784	LINP1
ENSG00000265666	RARA-AS1	ENSG00000111786	SRSF9	ENSG00000225891	AL513365.2	ENSG00000166436	TRIM66	ENSG00000236567	TCF3P1	ENSG00000114982	KANSL3	ENSG00000100342	APOL1	ENSG00000146556	WASH2P	ENSG00000261924	AC127496.1	ENSG00000247240	UBL7-AS1
ENSG00000100918	REC8	ENSG00000111725	PRKAB1	ENSG00000189325	C6orf222	ENSG00000105281	SLC1A5	ENSG00000167103	PIP5KL1	ENSG00000198938	MT-CO3	ENSG00000142619	PADI3	ENSG00000205133	TRIQK	ENSG00000104833	TUBB4A	ENSG00000205155	PSENEN
ENSG00000228420	LINC01768	ENSG00000175611	LINC00476	ENSG00000232295	AL589935.1	ENSG00000136319	TTC5	ENSG00000112183	RBM24	ENSG00000213930	GALT	ENSG00000172183	ISG20	ENSG00000273796	BX322562.1	ENSG00000138944	SHISAL1	ENSG00000116922	C1orf109
ENSG00000279356	AC007610.4	ENSG00000205517	RGL3	ENSG00000279584	AC005593.1	ENSG00000111731	C2CD5	ENSG00000281359	#N/A	ENSG00000210164	MT-TG	ENSG00000204482	LST1	ENSG00000196781	TLE1	ENSG00000223510	CDRT15	ENSG00000107625	DDX50
ENSG00000204882	GPR20	ENSG00000130119	GNL3L	ENSG00000099139	PCSK5	ENSG00000113763	UNC5A	ENSG00000173868	PHOSPHO1	ENSG00000125629	INSIG2	ENSG00000187608	ISG15	ENSG00000111540	RAB5B	ENSG00000123201	GUCY1B2	ENSG00000157693	TMEM268
ENSG00000107954	NEURL1	ENSG00000104915	STX10	ENSG00000237938	AL450998.2	ENSG00000119638	NEK9	ENSG00000259803	SLC22A31	ENSG00000149781	FERMT3	ENSG00000130487	KLHDC7B	ENSG00000013288	MAN2B2	ENSG00000170442	KRT86	ENSG00000124795	DEK
ENSG00000134326	CMPK2	ENSG00000196391	ZNF774	ENSG00000225217	HSPA7	ENSG00000013563	DNASE1L1	ENSG00000163216	SPRR2D	ENSG00000136895	GARNL3	ENSG00000164687	FABP5	ENSG00000090863	GLG1	ENSG00000175946	KLHL38	ENSG00000125977	EIF2S2
ENSG00000121270	ABCC11	ENSG00000114978	MOB1A	ENSG00000242242	NECTIN3-AS1	ENSG00000172663	TMEM134	ENSG00000005961	ITGA2B	ENSG00000070159	PTPN3	ENSG00000064205	WISP2	ENSG00000011258	MBTD1	ENSG00000186847	KRT14	ENSG00000168894	RNF181
ENSG00000057468	MSH4	ENSG00000068885	IFT80	ENSG00000235643	LINC01647	ENSG00000188677	PARVB	ENSG00000069482	GAL	ENSG00000122778	KIAA1549	ENSG00000130775	THEMIS2	ENSG00000164114	MAP9	ENSG00000263968	RN7SL381P	ENSG00000204219	TCEA3
ENSG00000135472	FAIM2	ENSG00000165698	SPACA9	ENSG00000258262	AC063949.1	ENSG00000225614	ZNF469	ENSG00000205704	LINC00634	ENSG00000172748	ZNF596	ENSG00000023445	BIRC3	ENSG00000184465	WDR27	ENSG00000221955	SLC12A8	ENSG00000182359	KBTBD3
ENSG00000223813	AC007255.1	ENSG00000223764	LINC02593	ENSG00000203650	LINC01285	ENSG00000196511	TPK1	ENSG00000251689	AC079140.5	ENSG00000156931	VPS8	ENSG00000258512	LINC00239	ENSG00000273247	AC097376.2	ENSG00000184163	C1QTNF12	ENSG00000146281	PM20D2
ENSG00000261556	SMG1P7	ENSG00000151883	PARP8	ENSG00000174837	ADGRE1	ENSG00000184208	C22orf46	ENSG00000108759	KRT32	ENSG00000217128	FNIP1	ENSG00000224592	AL139158.2	ENSG00000165886	UBTD1	ENSG00000105514	RAB3D	ENSG00000127328	RAB3IP
ENSG00000240338	AC009078.2	ENSG00000169230	PRELID1	ENSG00000140519	RHCG	ENSG00000084754	HADHA	ENSG00000138892	TTLL8	ENSG00000174456	C12orf76	ENSG00000163827	LRRC2	ENSG00000134297	PLEKHA8P1	ENSG00000161921	CXCL16	ENSG00000102038	SMARCA1
ENSG00000266903	AC243964.2	ENSG00000186575	NF2	ENSG00000154548	SRSF12	ENSG00000171130	ATP6V0E2	ENSG00000162006	MSLNL	ENSG00000156976	EIF4A2	ENSG00000102970	CCL17	ENSG00000198074	AKR1B10	ENSG00000136859	ANGPTL2	ENSG00000070761	CFAP20
ENSG00000105523	FAM83E	ENSG00000116191	RALGPS2	ENSG00000145244	CORIN	ENSG00000169100	SLC25A6	ENSG00000154310	TNIK	ENSG00000249158	PCDHA11	ENSG00000160801	PTH1R	ENSG00000028277	POU2F2	ENSG00000272744	AC107214.2	ENSG00000213719	CLIC1
ENSG00000187984	ANKRD19P	ENSG00000204228	HSD17B8	ENSG00000000938	FGR	ENSG00000274605	AL355338.1	ENSG00000100078	PLA2G3	ENSG00000131408	NR1H2	ENSG00000197249	SERPINA1	ENSG00000115073	ACTR1B	ENSG00000213999	MEF2B	ENSG00000100632	ERH
ENSG00000178882	RFLNA	ENSG00000164172	MOCS2	ENSG00000255650	FAM222A-AS1	ENSG00000253210	AC040970.1	ENSG00000068831	RASGRP2	ENSG00000197062	ZSCAN26	ENSG00000223345	HIST2H2BA	ENSG00000152518	ZFP36L2	ENSG00000145911	N4BP3	ENSG00000263266	RPS7P1
ENSG00000100342	APOL1	ENSG00000165675	ENOX2	ENSG00000196188	CTSE	ENSG00000137770	CTDSPL2	ENSG00000204475	NCR3	ENSG00000116044	NFE2L2	ENSG00000169474	SPRR1A	ENSG00000172031	EPHX4	ENSG00000196220	SRGAP3	ENSG00000104524	PYCR3
ENSG00000133063	CHIT1	ENSG00000108947	EFNB3	ENSG00000273321	AC023983.2	ENSG00000100211	CBY1	ENSG00000258659	TRIM34	ENSG00000177425	PAWR	ENSG00000144834	TAGLN3	ENSG00000264343	NOTCH2NLA	ENSG00000205413	SAMD9	ENSG00000177954	RPS27
ENSG00000167779	IGFBP6	ENSG00000138829	FBN2	ENSG00000023171	GRAMD1B	ENSG00000016864	GLT8D1	ENSG00000255443	CD44-AS1	ENSG00000282386	AL358472.4	ENSG00000125337	KIF25	ENSG00000125508	SRMS	ENSG00000064787	BCAS1	ENSG00000167306	MYO5B
ENSG00000157873	TNFRSF14	ENSG00000261455	LINC01003	ENSG00000277463	AC080038.2	ENSG00000237188	AC242426.2	ENSG00000130208	APOC1	ENSG00000198780	FAM169A	ENSG00000153253	SCN3A	ENSG00000147162	OGT	ENSG00000260766	#N/A	ENSG00000164172	MOCS2
ENSG00000185933	CALHM1	ENSG00000163785	RYK	ENSG00000244482	LILRA6	ENSG00000125827	TMX4	ENSG00000092068	SLC7A8	ENSG00000148824	MTG1	ENSG00000236591	AL357992.1	ENSG00000142459	EVI5L	ENSG00000158486	DNAH3	ENSG00000240356	RPL23AP7
ENSG00000267048	AC092143.3	ENSG00000168280	KIF5C	ENSG00000068079	IFI35	ENSG00000273247	AC097376.2	ENSG00000280693	SH3PXD2A-AS1	ENSG00000172765	TMCC1	ENSG00000198435	NRARP	ENSG00000177943	MAMDC4	ENSG00000136383	ALPK3	ENSG00000101096	NFATC2
ENSG00000204967	PCDHA4	ENSG00000073969	NSF	ENSG00000167476	JSRP1	ENSG00000135778	NTPCR	ENSG00000160180	TFF3	ENSG00000258738	AL121603.2	ENSG00000253154	AC100801.1	ENSG00000173214	MFSD4B	ENSG00000151322	NPAS3	ENSG00000005189	REXO5
ENSG00000279696	AP001273.1	ENSG00000133818	RRAS2	ENSG00000255503	AP001767.3	ENSG00000130175	PRKCSH	ENSG00000280010	AP001350.2	ENSG00000135916	ITM2C	ENSG00000010030	ETV7	ENSG00000268043	NBPF12	ENSG00000248388	AC093801.1	ENSG00000165914	TTC7B
ENSG00000260777	AC061975.1	ENSG00000173175	ADCY5	ENSG00000209042	SNORD12C	ENSG00000048544	MRPS10	ENSG00000227634	LINC01714	ENSG00000087008	ACOX3	ENSG00000128709	HOXD9	ENSG00000113851	CRBN	ENSG00000154027	AK5	ENSG00000196793	ZNF239
ENSG00000189409	MMP23B	ENSG00000063438	AHRR	ENSG00000273000	AP000347.2	ENSG00000087586	AURKA	ENSG00000131650	KREMEN2	ENSG00000181513	ACBD4	ENSG00000161270	NPHS1	ENSG00000215114	UBXN2B	ENSG00000198569	SLC34A3	ENSG00000101132	PFDN4
ENSG00000221866	PLXNA4	ENSG00000137509	PRCP	ENSG00000241322	CDRT1	ENSG00000180228	PRKRA	ENSG00000172794	RAB37	ENSG00000136936	XPA	ENSG00000105141	CASP14	ENSG00000174456	C12orf76	ENSG00000196074	SYCP2	ENSG00000160193	WDR4
ENSG00000140465	CYP1A1	ENSG00000187860	CCDC157	ENSG00000263393	AC011825.2	ENSG00000173848	NET1	ENSG00000174004	NRROS	ENSG00000145349	CAMK2D	ENSG00000139269	INHBE	ENSG00000101844	ATG4A	ENSG00000283064	AL353759.1	ENSG00000204220	PFDN6
ENSG00000186642	PDE2A	ENSG00000214194	SMIM30	ENSG00000214872	SMTNL1	ENSG00000119878	CRIPT	ENSG00000139988	RDH12	ENSG00000174405	LIG4	ENSG00000134326	CMPK2	ENSG00000126005	MMP24OS	ENSG00000178573	MAF	ENSG00000220842	RPL21P16
ENSG00000138496	PARP9	ENSG00000059691	GATB	ENSG00000142408	CACNG8	ENSG00000146433	TMEM181	ENSG00000128815	WDFY4	ENSG00000196950	SLC39A10	ENSG00000148344	PTGES	ENSG00000069424	KCNAB2	ENSG00000267064	UXT-AS1	ENSG00000082515	MRPL22
ENSG00000240707	LINC01168	ENSG00000075618	FSCN1	ENSG00000258590	NBEAP1	ENSG00000143252	SDHC	ENSG00000225362	CT62	ENSG00000229413	AC018638.1	ENSG00000144452	ABCA12	ENSG00000272631	AC067750.1	ENSG00000158270	COLEC12	ENSG00000158528	PPP1R9A
ENSG00000198948	MFAP3L	ENSG00000099385	BCL7C	ENSG00000163840	DTX3L	ENSG00000151640	DPYSL4	ENSG00000229473	RGS17P1	ENSG00000184381	PLA2G6	ENSG00000188089	PLA2G4E	ENSG00000006118	TMEM132A	ENSG00000152763	WDR78	ENSG00000122862	SRGN
ENSG00000154783	FGD5	ENSG00000280161	AC022413.1	ENSG00000237596	AL138828.1	ENSG00000164086	DUSP7	ENSG00000260498	AC126696.3	ENSG00000163617	CCDC191	ENSG00000196364	PRSS29P	ENSG00000168395	ING5	ENSG00000112902	SEMA5A	ENSG00000113734	BNIP1
ENSG00000176046	NUPR1	ENSG00000088832	FKBP1A	ENSG00000230312	AC234782.1	ENSG00000140905	GCSH	ENSG00000101194	SLC17A9	ENSG00000152669	CCNO	ENSG00000163221	S100A12	ENSG00000115904	SOS1	ENSG00000184441	AP001062.1	ENSG00000143621	ILF2
ENSG00000071967	CYBRD1	ENSG00000110375	UPK2	ENSG00000130813	C19orf66	ENSG00000166033	HTRA1	ENSG00000196620	UGT2B15	ENSG00000224470	ATXN1L	ENSG00000066382	MPPED2	ENSG00000172331	BPGM	ENSG00000090539	CHRD	ENSG00000085415	SEH1L
ENSG00000243978	RTL9	ENSG00000055163	CYFIP2	ENSG00000008517	IL32	ENSG00000112304	ACOT13	ENSG00000148344	PTGES	ENSG00000072786	STK10	ENSG00000144158	AL078621.1	ENSG00000104427	ZC2HC1A	ENSG00000180999	C1orf105	ENSG00000050438	SLC4A8
ENSG00000229873	OGFR-AS1	ENSG00000218175	AC016739.1	ENSG00000156510	HKDC1	ENSG00000072501	SMC1A	ENSG00000185686	PRAME	ENSG00000186481	ANKRD20A5P	ENSG00000229996	AC093585.1	ENSG00000099622	CIRBP	ENSG00000165272	AQP3	ENSG00000103037	SETD6
ENSG00000272941	AC083862.2	ENSG00000257557	PPP1R12A-AS1	ENSG00000144802	NFKBIZ	ENSG00000124466	LYPD3	ENSG00000019505	SYT13	ENSG00000137166	FOXP4	ENSG00000229677	AC018644.1	ENSG00000037749	MFAP3	ENSG00000168077	SCARA3	ENSG00000172175	MALT1
ENSG00000169783	LINGO1	ENSG00000149196	HIKESHI	ENSG00000235978	AC018816.1	ENSG00000187109	NAP1L1	ENSG00000167780	SOAT2	ENSG00000063601	MTMR1	ENSG00000162738	VANGL2	ENSG00000272079	AC004233.3	ENSG00000173762	CD7	ENSG00000173890	GPR160
ENSG00000172349	IL16	ENSG00000171621	SPSB1	ENSG00000138646	HERC5	ENSG00000186998	EMID1	ENSG00000168421	RHOH	ENSG00000167434	CA4	ENSG00000179954	SSC5D	ENSG00000164418	GRIK2	ENSG00000205426	KRT81	ENSG00000146143	PRIM2
ENSG00000213077	#N/A	ENSG00000167658	EEF2	ENSG00000249007	AL691482.3	ENSG00000276291	FRG1HP	ENSG00000181577	C6orf223	ENSG00000198740	ZNF652	ENSG00000237742	AL365259.1	ENSG00000185219	ZNF445	ENSG00000110852	CLEC2B	ENSG00000142949	PTPRF
ENSG00000176532	PRR15	ENSG00000019549	SNAI2	ENSG00000260144	AC100827.2	ENSG00000061455	PRDM6	ENSG00000125462	C1orf61	ENSG00000161277	THAP8	ENSG00000244265	SIAH2-AS1	ENSG00000081791	DELE1	ENSG00000167100	SAMD14	ENSG00000115233	PSMD14
ENSG00000238164	TNFRSF14-AS1	ENSG00000122729	ACO1	ENSG00000164266	SPINK1	ENSG00000182165	TP53TG1	ENSG00000085662	AKR1B1	ENSG00000166398	KIAA0355	ENSG00000135069	PSAT1	ENSG00000146205	ANO7	ENSG00000146021	KLHL3	ENSG00000183207	RUVBL2
ENSG00000123360	PDE1B	ENSG00000274180	NATD1	ENSG00000259118	AL139022.1	ENSG00000042088	TDP1	ENSG00000160181	TFF2	ENSG00000149289	ZC3H12C	ENSG00000128710	HOXD10	ENSG00000198938	MT-CO3	ENSG00000156427	FGF18	ENSG00000171503	ETFDH
ENSG00000279467	AP000350.7	ENSG00000121413	ZSCAN18	ENSG00000239620	PRR20G	ENSG00000147224	PRPS1	ENSG00000166220	TBATA	ENSG00000097096	SYDE2	ENSG00000130600	H19	ENSG00000101439	CST3	ENSG00000133056	PIK3C2B	ENSG00000172766	NAA16
ENSG00000136059	VILL	ENSG00000092847	AGO1	ENSG00000122641	INHBA	ENSG00000104164	BLOC1S6	ENSG00000254854	AP003390.1	ENSG00000183255	PTTG1IP	ENSG00000268104	SLC6A14	ENSG00000006576	PHTF2	ENSG00000243289	AGAP13P	ENSG00000150051	MKX
ENSG00000106772	PRUNE2	ENSG00000176273	SLC35G1	ENSG00000131831	RAI2	ENSG00000134146	DPH6	ENSG00000171791	BCL2	ENSG00000196890	HIST3H2BB	ENSG00000125726	CD70	ENSG00000226180	AC010536.1	ENSG00000144460	NYAP2	ENSG00000131773	KHDRBS3
ENSG00000238018	AC093110.1	ENSG00000263013	#N/A	ENSG00000219186	FTH1P19	ENSG00000100749	VRK1	ENSG00000282885	AL627171.2	ENSG00000008130	NADK	ENSG00000206337	HCP5	ENSG00000185010	F8	ENSG00000011590	ZBTB32	ENSG00000134440	NARS
ENSG00000111846	GCNT2	ENSG00000135926	TMBIM1	ENSG00000258733	LINC02328	ENSG00000224411	HSP90AA2P	ENSG00000103257	SLC7A5	ENSG00000237515	SHISA9	ENSG00000254290	AC124067.4	ENSG00000129003	VPS13C	ENSG00000266714	MYO15B	ENSG00000160284	SPATC1L
ENSG00000243649	CFB	ENSG00000136048	DRAM1	ENSG00000104804	TULP2	ENSG00000111816	FRK	ENSG00000174945	AMZ1	ENSG00000237441	RGL2	ENSG00000233922	LINC01694	ENSG00000166224	SGPL1	ENSG00000137834	SMAD6	ENSG00000168393	DTYMK
ENSG00000232124	AP001057.1	ENSG00000184117	NIPSNAP1	ENSG00000234745	HLA-B	ENSG00000174903	RAB1B	ENSG00000126266	FFAR1	ENSG00000132773	TOE1	ENSG00000128394	APOBEC3F	ENSG00000085224	ATRX	ENSG00000182326	C1S	ENSG00000153774	CFDP1
ENSG00000248498	ASNSP1	ENSG00000198189	HSD17B11	ENSG00000174226	SNX31	ENSG00000173207	CKS1B	ENSG00000204710	SPDYC	ENSG00000137075	RNF38	ENSG00000236975	AL137793.1	ENSG00000184402	SS18L1	ENSG00000267344	AC003070.1	ENSG00000119632	IFI27L2
ENSG00000241278	ENPP7P4	ENSG00000147536	GINS4	ENSG00000173917	HOXB2	ENSG00000259943	AL050341.2	ENSG00000184828	ZBTB7C	ENSG00000153113	CAST	ENSG00000169248	CXCL11	ENSG00000178202	KDELC2	ENSG00000127324	TSPAN8	ENSG00000253304	TMEM200B
ENSG00000280067	AC023818.1	ENSG00000117054	ACADM	ENSG00000210151	MT-TS1	ENSG00000103811	CTSH	ENSG00000169085	VXN	ENSG00000174007	CEP19	ENSG00000228140	AL031283.1	ENSG00000173210	ABLIM3	ENSG00000267244	AC012615.6	ENSG00000273344	PAXIP1-AS1
ENSG00000088053	GP6	ENSG00000114107	CEP70	ENSG00000178033	CALHM5	ENSG00000173269	MMRN2	ENSG00000249346	LINC01016	ENSG00000197226	TBC1D9B	ENSG00000157601	MX1	ENSG00000132879	FBXO44	ENSG00000163395	IGFN1	ENSG00000143553	SNAPIN
ENSG00000244137	AL512328.1	ENSG00000148450	MSRB2	ENSG00000254639	AC116021.1	ENSG00000067221	STOML1	ENSG00000279094	LINC01670	ENSG00000068323	TFE3	ENSG00000099998	GGT5	ENSG00000152217	SETBP1	ENSG00000272812	AC004908.2	ENSG00000126067	PSMB2
ENSG00000170743	SYT9	ENSG00000163689	C3orf67	ENSG00000233217	MROH3P	ENSG00000173726	TOMM20	ENSG00000113763	UNC5A	ENSG00000151846	PABPC3	ENSG00000134070	IRAK2	ENSG00000263956	NBPF11	ENSG00000099994	SUSD2	ENSG00000233762	AC007969.1
ENSG00000269983	AC146944.4	ENSG00000196787	HIST1H2AG	ENSG00000100292	HMOX1	ENSG00000023697	DERA	ENSG00000188488	SERPINA5	ENSG00000162378	ZYG11B	ENSG00000108771	DHX58	ENSG00000170871	KIAA0232	ENSG00000220201	ZGLP1	ENSG00000253738	OTUD6B-AS1
ENSG00000279058	AGAP14P	ENSG00000139173	TMEM117	ENSG00000219410	AC125494.1	ENSG00000010361	FUZ	ENSG00000196427	NBPF4	ENSG00000142871	CYR61	ENSG00000181381	DDX60L	ENSG00000168615	ADAM9	ENSG00000168675	LDLRAD4	ENSG00000166226	CCT2
ENSG00000168405	CMAHP	ENSG00000224411	HSP90AA2P	ENSG00000170236	USP50	ENSG00000027075	PRKCH	ENSG00000147065	MSN	ENSG00000145945	FAM50B	ENSG00000168685	IL7R	ENSG00000102886	GDPD3	ENSG00000269855	RNF225	ENSG00000100353	EIF3D
ENSG00000259318	AL356801.1	ENSG00000266869	AC005993.1	ENSG00000188257	PLA2G2A	ENSG00000079246	XRCC5	ENSG00000102038	SMARCA1	ENSG00000204387	C6orf48	ENSG00000205413	SAMD9	ENSG00000160323	ADAMTS13	ENSG00000203883	SOX18	ENSG00000154723	ATP5PF
ENSG00000184828	ZBTB7C	ENSG00000174080	CTSF	ENSG00000253309	SERPINE3	ENSG00000096872	IFT74	ENSG00000269155	AL009178.2	ENSG00000117036	ETV3	ENSG00000271404	MZT1P2	ENSG00000142396	ERVK3-1	ENSG00000271119	AC026412.3	ENSG00000085231	AK6
ENSG00000196132	MYT1	ENSG00000135441	BLOC1S1	ENSG00000158887	MPZ	ENSG00000168028	RPSA	ENSG00000052850	ALX4	ENSG00000032219	ARID4A	ENSG00000132329	RAMP1	ENSG00000117868	ESYT2	ENSG00000182175	RGMA	ENSG00000186577	SMIM29
ENSG00000175946	KLHL38	ENSG00000100578	KIAA0586	ENSG00000280172	FP475955.4	ENSG00000186815	TPCN1	ENSG00000279673	AC092919.2	ENSG00000121858	TNFSF10	ENSG00000234745	HLA-B	ENSG00000196150	ZNF250	ENSG00000189129	PLAC9	ENSG00000173546	CSPG4
ENSG00000213901	SLC23A3	ENSG00000198816	ZNF358	ENSG00000162772	ATF3	ENSG00000140395	WDR61	ENSG00000253361	AC069120.1	ENSG00000142235	LMTK3	ENSG00000125730	C3	ENSG00000131374	TBC1D5	ENSG00000176842	IRX5	ENSG00000105640	RPL18A
ENSG00000149295	DRD2	ENSG00000153904	DDAH1	ENSG00000025708	TYMP	ENSG00000171863	RPS7	ENSG00000159871	LYPD5	ENSG00000173402	DAG1	ENSG00000180176	TH	ENSG00000140400	MAN2C1	ENSG00000261659	Z92544.2	ENSG00000185664	PMEL
ENSG00000215692	AC114730.1	ENSG00000089009	RPL6	ENSG00000264395	MIR3193	ENSG00000206560	ANKRD28	ENSG00000240707	LINC01168	ENSG00000142459	EVI5L	ENSG00000246465	AC138904.1	ENSG00000197226	TBC1D9B	ENSG00000162878	PKDCC	ENSG00000159685	CHCHD6
ENSG00000133055	MYBPH	ENSG00000138101	DTNB	ENSG00000048052	HDAC9	ENSG00000086730	LAT2	ENSG00000226833	AC092164.1	ENSG00000122783	CYREN	ENSG00000160185	UBASH3A	ENSG00000105514	RAB3D	ENSG00000047648	ARHGAP6	ENSG00000159377	PSMB4
ENSG00000261126	RBFADN	ENSG00000163322	ABRAXAS1	ENSG00000125845	BMP2	ENSG00000164111	ANXA5	ENSG00000196136	SERPINA3	ENSG00000161013	MGAT4B	ENSG00000164256	PRDM9	ENSG00000169692	AGPAT2	ENSG00000231861	OR5K2	ENSG00000099797	TECR
ENSG00000198788	MUC2	ENSG00000120925	RNF170	ENSG00000118271	TTR	ENSG00000122642	FKBP9	ENSG00000109674	NEIL3	ENSG00000272933	AL391121.1	ENSG00000253616	AC107959.3	ENSG00000083290	ULK2	ENSG00000103196	CRISPLD2	ENSG00000104904	OAZ1
ENSG00000166897	ELFN2	ENSG00000117868	ESYT2	ENSG00000087085	ACHE	ENSG00000111907	TPD52L1	ENSG00000167080	B4GALNT2	ENSG00000251664	PCDHA12	ENSG00000129757	CDKN1C	ENSG00000109046	WSB1	ENSG00000124491	F13A1	ENSG00000164258	NDUFS4
ENSG00000123612	ACVR1C	ENSG00000182732	RGS6	ENSG00000179674	ARL14	ENSG00000102595	UGGT2	ENSG00000128342	LIF	ENSG00000181523	SGSH	ENSG00000188536	HBA2	ENSG00000280798	LINC00294	ENSG00000072858	SIDT1	ENSG00000159199	ATP5MC1
ENSG00000261655	AC100803.2	ENSG00000163701	IL17RE	ENSG00000240106	RN7SL146P	ENSG00000049167	ERCC8	ENSG00000204385	SLC44A4	ENSG00000103168	TAF1C	ENSG00000112149	CD83	ENSG00000167772	ANGPTL4	ENSG00000254815	AP006284.1	ENSG00000165821	SALL2
ENSG00000267472	ARHGAP27P2	ENSG00000254245	PCDHGA3	ENSG00000229873	OGFR-AS1	ENSG00000126016	AMOT	ENSG00000234880	LINC00163	ENSG00000179476	C14orf28	ENSG00000270640	AC104695.3	ENSG00000040341	STAU2	ENSG00000223901	AP001469.1	ENSG00000142676	RPL11
ENSG00000152154	TMEM178A	ENSG00000139433	GLTP	ENSG00000267446	AC003070.2	ENSG00000165948	IFI27L1	ENSG00000166426	CRABP1	ENSG00000274349	ZNF658	ENSG00000185745	IFIT1	ENSG00000071189	SNX13	ENSG00000178460	MCMDC2	ENSG00000137312	FLOT1
ENSG00000197467	COL13A1	ENSG00000253954	HMGN1P38	ENSG00000174527	MYO1H	ENSG00000183250	LINC01547	ENSG00000085840	ORC1	ENSG00000197903	HIST1H2BK	ENSG00000128284	APOL3	ENSG00000134313	KIDINS220	ENSG00000171385	KCND3	ENSG00000175854	SWI5
ENSG00000189001	SBSN	ENSG00000094804	CDC6	ENSG00000279019	AC009090.4	ENSG00000021762	OSBPL5	ENSG00000105695	MAG	ENSG00000205664	#N/A	ENSG00000265190	ANXA8	ENSG00000174485	DENND4A	ENSG00000138316	ADAMTS14	ENSG00000124562	SNRPC
ENSG00000260996	BX255925.1	ENSG00000183723	CMTM4	ENSG00000108679	LGALS3BP	ENSG00000236901	MIR600HG	ENSG00000255026	AC136475.3	ENSG00000113658	SMAD5	ENSG00000182742	HOXB4	ENSG00000159792	PSKH1	ENSG00000174804	FZD4	ENSG00000074800	ENO1
ENSG00000170160	CCDC144A	ENSG00000123131	PRDX4	ENSG00000225091	SNORA71A	ENSG00000134897	BIVM	ENSG00000225173	AL662890.1	ENSG00000106089	STX1A	ENSG00000134827	TCN1	ENSG00000272899	ATP6V1FNB	ENSG00000100342	APOL1	ENSG00000014138	POLA2
ENSG00000086159	AQP6	ENSG00000174808	BTC	ENSG00000135373	EHF	ENSG00000180769	WDFY3-AS2	ENSG00000204882	GPR20	ENSG00000163909	HEYL	ENSG00000204475	NCR3	ENSG00000255284	AP006621.3	ENSG00000232354	VIPR1-AS1	ENSG00000137404	NRM
ENSG00000187527	ATP13A5	ENSG00000075239	ACAT1	ENSG00000140955	ADAD2	ENSG00000119684	MLH3	ENSG00000265415	AC099850.3	ENSG00000153936	HS2ST1	ENSG00000130303	BST2	ENSG00000100330	MTMR3	ENSG00000041353	RAB27B	ENSG00000144713	RPL32
ENSG00000179580	RNF151	ENSG00000178445	GLDC	ENSG00000276966	HIST1H4E	ENSG00000197969	VPS13A	ENSG00000144354	CDCA7	ENSG00000215440	NPEPL1	ENSG00000155918	RAET1L	ENSG00000198556	ZNF789	ENSG00000166924	NYAP1	ENSG00000197472	ZNF695
ENSG00000226803	ZNF451-AS1	ENSG00000117984	CTSD	ENSG00000108576	SLC6A4	ENSG00000177034	MTX3	ENSG00000139352	ASCL1	ENSG00000136848	DAB2IP	ENSG00000264349	MIR4258	ENSG00000174738	NR1D2	ENSG00000229951	FLJ31356	ENSG00000117906	RCN2
ENSG00000256050	AL583722.1	ENSG00000255320	AP000759.1	ENSG00000246898	LINC00920	ENSG00000196081	ZNF724	ENSG00000115896	PLCL1	ENSG00000244968	LIFR-AS1	ENSG00000188015	S100A3	ENSG00000277053	GTF2IP1	ENSG00000126353	CCR7	ENSG00000082153	BZW1
ENSG00000224940	PRRT4	ENSG00000101935	AMMECR1	ENSG00000226744	AC005326.1	ENSG00000103021	CCDC113	ENSG00000151012	SLC7A11	ENSG00000151553	FAM160B1	ENSG00000100906	NFKBIA	ENSG00000086619	ERO1B	ENSG00000115009	CCL20	ENSG00000167088	SNRPD1
ENSG00000234630	AC245060.2	ENSG00000104450	SPAG1	ENSG00000105642	KCNN1	ENSG00000141627	DYM	ENSG00000123405	NFE2	ENSG00000179364	PACS2	ENSG00000087237	CETP	ENSG00000177225	GATD1	ENSG00000233198	RNF224	ENSG00000128789	PSMG2
ENSG00000197540	GZMM	ENSG00000102226	USP11	ENSG00000180353	HCLS1	ENSG00000247556	OIP5-AS1	ENSG00000089041	P2RX7	ENSG00000183426	NPIPA1	ENSG00000153976	HS3ST3A1	ENSG00000125968	ID1	ENSG00000143878	RHOB	ENSG00000142856	ITGB3BP
ENSG00000213903	LTB4R	ENSG00000229939	AL589880.1	ENSG00000197061	HIST1H4C	ENSG00000080819	CPOX	ENSG00000164932	CTHRC1	ENSG00000130024	PHF10	ENSG00000178934	LGALS7B	ENSG00000165650	PDZD8	ENSG00000167191	GPRC5B	ENSG00000162772	ATF3
ENSG00000184371	CSF1	ENSG00000170442	KRT86	ENSG00000274210	RF00003	ENSG00000145526	CDH18	ENSG00000156299	TIAM1	ENSG00000258289	CHURC1	ENSG00000250148	KRT8P31	ENSG00000155034	FBXL18	ENSG00000187134	AKR1C1	ENSG00000068903	SIRT2
ENSG00000261254	#N/A	ENSG00000205213	LGR4	ENSG00000252200	RF00285	ENSG00000099282	TSPAN15	ENSG00000185933	CALHM1	ENSG00000072954	TMEM38A	ENSG00000118513	MYB	ENSG00000257727	CNPY2	ENSG00000267565	AC011477.3	ENSG00000120992	LYPLA1
ENSG00000225218	AP001628.1	ENSG00000168056	LTBP3	ENSG00000230528	NOS2P3	ENSG00000198677	TTC37	ENSG00000011422	PLAUR	ENSG00000155666	KDM8	ENSG00000167617	CDC42EP5	ENSG00000197256	KANK2	ENSG00000228158	TLE1P1	ENSG00000105202	FBL
ENSG00000111012	CYP27B1	ENSG00000100162	CENPM	ENSG00000250522	AC004066.2	ENSG00000108384	RAD51C	ENSG00000197360	ZNF98	ENSG00000204386	NEU1	ENSG00000136573	BLK	ENSG00000263004	AC007114.1	ENSG00000178033	CALHM5	ENSG00000132507	EIF5A
ENSG00000185634	SHC4	ENSG00000105929	ATP6V0A4	ENSG00000120093	HOXB3	ENSG00000228630	HOTAIR	ENSG00000239911	PRKAG2-AS1	ENSG00000103174	NAGPA	ENSG00000241106	HLA-DOB	ENSG00000164300	SERINC5	ENSG00000138642	HERC6	ENSG00000268119	AC010615.2
ENSG00000211452	DIO1	ENSG00000100767	PAPLN	ENSG00000274928	KRT89P	ENSG00000072062	PRKACA	ENSG00000104205	SGK3	ENSG00000183098	GPC6	ENSG00000186086	NBPF6	ENSG00000116604	MEF2D	ENSG00000164400	CSF2	ENSG00000115866	DARS
ENSG00000179909	ZNF154	ENSG00000228288	PCAT6	ENSG00000165617	DACT1	ENSG00000135643	KCNMB4	ENSG00000162745	OLFML2B	ENSG00000109079	TNFAIP1	ENSG00000188282	RUFY4	ENSG00000183826	BTBD9	ENSG00000204131	NHSL2	ENSG00000134825	TMEM258
ENSG00000273369	AC096586.2	ENSG00000137804	NUSAP1	ENSG00000238364	RNU7-140P	ENSG00000197044	ZNF441	ENSG00000205795	CYS1	ENSG00000110330	BIRC2	ENSG00000135898	GPR55	ENSG00000156030	ELMSAN1	ENSG00000180878	C11orf42	ENSG00000114850	SSR3
ENSG00000240216	CPHL1P	ENSG00000156026	MCU	ENSG00000139946	PELI2	ENSG00000156162	DPY19L4	ENSG00000205436	EXOC3L4	ENSG00000254973	AC105219.4	ENSG00000204642	HLA-F	ENSG00000181104	F2R	ENSG00000153093	ACOXL	ENSG00000169972	PUSL1
ENSG00000275371	AC012645.4	ENSG00000134247	PTGFRN	ENSG00000179097	HTR1F	ENSG00000153029	MR1	ENSG00000241361	SLC25A24P1	ENSG00000143862	ARL8A	ENSG00000146592	CREB5	ENSG00000077238	IL4R	ENSG00000008226	DLEC1	ENSG00000079785	DDX1
ENSG00000109819	PPARGC1A	ENSG00000139793	MBNL2	ENSG00000259712	AC023906.5	ENSG00000100075	SLC25A1	ENSG00000261655	AC100803.2	ENSG00000141551	CSNK1D	ENSG00000106633	GCK	ENSG00000148396	SEC16A	ENSG00000280587	LINC01348	ENSG00000163923	RPL39L
ENSG00000248409	AP000344.2	ENSG00000167920	TMEM99	ENSG00000227373	AL121983.2	ENSG00000183763	TRAIP	ENSG00000267472	ARHGAP27P2	ENSG00000133313	CNDP2	ENSG00000185507	IRF7	ENSG00000263968	RN7SL381P	ENSG00000110042	DTX4	ENSG00000108666	C17orf75
ENSG00000128268	MGAT3	ENSG00000144455	SUMF1	ENSG00000261096	AC073476.3	ENSG00000091039	OSBPL8	ENSG00000168546	GFRA2	ENSG00000143153	ATP1B1	ENSG00000185338	SOCS1	ENSG00000257315	ZBED6	ENSG00000137699	TRIM29	ENSG00000162236	STX5
ENSG00000139269	INHBE	ENSG00000135083	CCNJL	ENSG00000261216	AC007216.2	ENSG00000162909	CAPN2	ENSG00000251596	HADHAP1	ENSG00000150457	LATS2	ENSG00000135373	EHF	ENSG00000127334	DYRK2	ENSG00000185630	PBX1	ENSG00000164306	PRIMPOL
ENSG00000263603	AC127024.2	ENSG00000100380	ST13	ENSG00000250889	LINC01336	ENSG00000164118	CEP44	ENSG00000179046	TRIML2	ENSG00000244306	DUXAP10	ENSG00000117115	PADI2	ENSG00000198624	CCDC69	ENSG00000119686	FLVCR2	ENSG00000167325	RRM1
ENSG00000067798	NAV3	ENSG00000262879	AC068152.1	ENSG00000135443	KRT85	ENSG00000136854	STXBP1	ENSG00000279347	AC021945.1	ENSG00000149809	TM7SF2	ENSG00000236567	TCF3P1	ENSG00000092929	UNC13D	ENSG00000271966	AC021321.1	ENSG00000109475	RPL34
ENSG00000100031	GGT1	ENSG00000064490	RFXANK	ENSG00000268510	IFNL3P1	ENSG00000178935	ZNF552	ENSG00000143839	REN	ENSG00000077454	LRCH4	ENSG00000238279	BX470102.1	ENSG00000070214	SLC44A1	ENSG00000255471	AP001528.2	ENSG00000156261	CCT8
ENSG00000168062	BATF2	ENSG00000152270	PDE3B	ENSG00000105509	HAS1	ENSG00000114739	ACVR2B	ENSG00000260877	AP005233.2	ENSG00000102878	HSF4	ENSG00000243243	AC073130.2	ENSG00000105711	SCN1B	ENSG00000107187	LHX3	ENSG00000116127	ALMS1
ENSG00000178372	CALML5	ENSG00000119681	LTBP2	ENSG00000134339	SAA2	ENSG00000182985	CADM1	ENSG00000251003	ZFPM2-AS1	ENSG00000185261	KIAA0825	ENSG00000136630	HLX	ENSG00000006740	ARHGAP44	ENSG00000273301	AC016717.2	ENSG00000168288	MMADHC
ENSG00000159197	KCNE2	ENSG00000256043	CTSO	ENSG00000118971	CCND2	ENSG00000131724	IL13RA1	ENSG00000130558	OLFM1	ENSG00000115290	GRB14	ENSG00000241416	KRT8P13	ENSG00000106351	AGFG2	ENSG00000243978	RTL9	ENSG00000170469	SPATA24
ENSG00000133101	CCNA1	ENSG00000172667	ZMAT3	ENSG00000276851	AC002401.4	ENSG00000101417	PXMP4	ENSG00000183287	CCBE1	ENSG00000117280	RAB29	ENSG00000204261	PSMB8-AS1	ENSG00000151458	ANKRD50	ENSG00000171992	SYNPO	ENSG00000182774	RPS17
ENSG00000102575	ACP5	ENSG00000147604	RPL7	ENSG00000274322	AL136531.2	ENSG00000166897	ELFN2	ENSG00000197110	IFNL3	ENSG00000142632	ARHGEF19	ENSG00000272636	DOC2B	ENSG00000016864	GLT8D1	ENSG00000130600	H19	ENSG00000261824	LINC00662
ENSG00000203896	LIME1	ENSG00000138801	PAPSS1	ENSG00000259417	CTXND1	ENSG00000214194	SMIM30	ENSG00000172927	MYEOV	ENSG00000242086	MUC20-OT1	ENSG00000198963	RORB	ENSG00000137497	NUMA1	ENSG00000215105	TTC3P1	ENSG00000164758	MED30
ENSG00000106069	CHN2	ENSG00000111816	FRK	ENSG00000262202	AC007952.4	ENSG00000205629	LCMT1	ENSG00000229676	ZNF492	ENSG00000160310	PRMT2	ENSG00000139352	ASCL1	ENSG00000120798	NR2C1	ENSG00000237517	DGCR5	ENSG00000162734	PEA15
ENSG00000072952	MRVI1	ENSG00000099284	H2AFY2	ENSG00000105219	CNTD2	ENSG00000106144	CASP2	ENSG00000178999	AURKB	ENSG00000084112	SSH1	ENSG00000117148	ACTL8	ENSG00000243701	DUBR	ENSG00000161958	FGF11	ENSG00000131849	ZNF132
ENSG00000183580	FBXL7	ENSG00000173614	NMNAT1	ENSG00000269220	LINC00528	ENSG00000131089	ARHGEF9	ENSG00000169509	CRCT1	ENSG00000145390	USP53	ENSG00000260458	KCNJ18	ENSG00000160695	VPS11	ENSG00000187608	ISG15	ENSG00000138678	GPAT3
ENSG00000224565	LINC01754	ENSG00000116774	OLFML3	ENSG00000153707	PTPRD	ENSG00000172728	FUT10	ENSG00000161031	PGLYRP2	ENSG00000164751	PEX2	ENSG00000082482	KCNK2	ENSG00000110171	TRIM3	ENSG00000173638	SLC19A1	ENSG00000169429	CXCL8
ENSG00000182324	KCNJ14	ENSG00000213853	EMP2	ENSG00000163545	NUAK2	ENSG00000138621	PPCDC	ENSG00000140961	OSGIN1	ENSG00000124357	NAGK	ENSG00000165188	RNF183	ENSG00000270231	NBPF8	ENSG00000235863	B3GALT4	ENSG00000179750	APOBEC3B
ENSG00000184956	MUC6	ENSG00000164236	ANKRD33B	ENSG00000253476	AC091185.1	ENSG00000198498	TMA16	ENSG00000254290	AC124067.4	ENSG00000158156	XKR8	ENSG00000154589	LY96	ENSG00000186354	#N/A	ENSG00000183578	TNFAIP8L3	ENSG00000171311	EXOSC1
ENSG00000255566	AC135279.1	ENSG00000269893	SNHG8	ENSG00000170074	FAM153A	ENSG00000183098	GPC6	ENSG00000102359	SRPX2	ENSG00000111412	C12orf49	ENSG00000243273	AC020636.1	ENSG00000087301	TXNDC16	ENSG00000116032	GRIN3B	ENSG00000111665	CDCA3
ENSG00000258424	AL512791.1	ENSG00000131747	TOP2A	ENSG00000128709	HOXD9	ENSG00000143437	ARNT	ENSG00000134317	GRHL1	ENSG00000090857	PDPR	ENSG00000137441	FGFBP2	ENSG00000005812	FBXL3	ENSG00000130762	ARHGEF16	ENSG00000157326	DHRS4
ENSG00000133962	CATSPERB	ENSG00000123388	HOXC11	ENSG00000137745	MMP13	ENSG00000186792	HYAL3	ENSG00000136982	DSCC1	ENSG00000140104	CLBA1	ENSG00000101347	SAMHD1	ENSG00000159263	SIM2	ENSG00000185291	IL3RA	ENSG00000178053	MLF1
ENSG00000126231	PROZ	ENSG00000259349	AC011921.1	ENSG00000255355	AP000640.2	ENSG00000145979	TBC1D7	ENSG00000163520	FBLN2	ENSG00000281376	ABALON	ENSG00000048052	HDAC9	ENSG00000177733	HNRNPA0	ENSG00000143036	SLC44A3	ENSG00000183520	UTP11
ENSG00000123405	NFE2	ENSG00000002586	CD99	ENSG00000214548	MEG3	ENSG00000162961	DPY30	ENSG00000243978	RTL9	ENSG00000261094	AC007066.2	ENSG00000173110	HSPA6	ENSG00000100429	HDAC10	ENSG00000168016	TRANK1	ENSG00000249353	NPM1P27
ENSG00000101188	NTSR1	ENSG00000114956	DGUOK	ENSG00000125337	KIF25	ENSG00000153574	RPIA	ENSG00000260742	AC009962.1	ENSG00000127334	DYRK2	ENSG00000135604	STX11	ENSG00000131724	IL13RA1	ENSG00000105419	MEIS3	ENSG00000044574	HSPA5
ENSG00000169429	CXCL8	ENSG00000159377	PSMB4	ENSG00000203797	DDO	ENSG00000164754	RAD21	ENSG00000069188	SDK2	ENSG00000165028	NIPSNAP3B	ENSG00000261226	AC092384.3	ENSG00000204052	LRRC73	ENSG00000238018	AC093110.1	ENSG00000214087	ARL16
ENSG00000137225	CAPN11	ENSG00000136842	TMOD1	ENSG00000153253	SCN3A	ENSG00000106290	TAF6	ENSG00000172183	ISG20	ENSG00000271646	AC099343.3	ENSG00000206341	HLA-H	ENSG00000197077	KIAA1671	ENSG00000169203	NPIPB12	ENSG00000113391	FAM172A
ENSG00000169962	TAS1R3	ENSG00000111885	MAN1A1	ENSG00000204252	HLA-DOA	ENSG00000183943	PRKX	ENSG00000100285	NEFH	ENSG00000261183	SPINT1-AS1	ENSG00000278493	AC039056.2	ENSG00000092096	SLC22A17	ENSG00000173868	PHOSPHO1	ENSG00000061656	SPAG4
ENSG00000231133	HAR1B	ENSG00000064787	BCAS1	ENSG00000213949	ITGA1	ENSG00000100360	IFT27	ENSG00000267374	AC016205.1	ENSG00000133624	ZNF767P	ENSG00000106688	SLC1A1	ENSG00000120675	DNAJC15	ENSG00000266283	AC091588.3	ENSG00000198736	MSRB1
ENSG00000115687	PASK	ENSG00000203760	CENPW	ENSG00000237523	LINC00857	ENSG00000088451	TGDS	ENSG00000079335	CDC14A	ENSG00000146556	WASH2P	ENSG00000269559	AC093677.2	ENSG00000146197	SCUBE3	ENSG00000260910	LINC00565	ENSG00000079482	OPHN1
ENSG00000144481	TRPM8	ENSG00000197746	PSAP	ENSG00000282851	BISPR	ENSG00000138738	PRDM5	ENSG00000184408	KCND2	ENSG00000059378	PARP12	ENSG00000013619	MAMLD1	ENSG00000143409	MINDY1	ENSG00000188064	WNT7B	ENSG00000152229	PSTPIP2
ENSG00000129167	TPH1	ENSG00000127884	ECHS1	ENSG00000160326	SLC2A6	ENSG00000177917	ARL6IP6	ENSG00000143631	FLG	ENSG00000144445	KANSL1L	ENSG00000134363	FST	ENSG00000126460	PRRG2	ENSG00000259319	AF111167.2	ENSG00000004478	FKBP4
ENSG00000259977	AL121578.3	ENSG00000145545	SRD5A1	ENSG00000154783	FGD5	ENSG00000099284	H2AFY2	ENSG00000182040	USH1G	ENSG00000271122	AC018647.2	ENSG00000163565	IFI16	ENSG00000144579	CTDSP1	ENSG00000280020	AC116407.3	ENSG00000154640	BTG3
ENSG00000205436	EXOC3L4	ENSG00000010803	SCMH1	ENSG00000268157	AC010524.1	ENSG00000106537	TSPAN13	ENSG00000166159	LRTM2	ENSG00000116525	TRIM62	ENSG00000130643	CALY	ENSG00000103196	CRISPLD2	ENSG00000234329	AL604028.2	ENSG00000164070	HSPA4L
ENSG00000128578	STRIP2	ENSG00000063046	EIF4B	ENSG00000146021	KLHL3	ENSG00000100106	TRIOBP	ENSG00000169946	ZFPM2	ENSG00000167378	IRGQ	ENSG00000099860	GADD45B	ENSG00000175087	PDIK1L	ENSG00000163362	INAVA	ENSG00000128165	ADM2
ENSG00000164128	NPY1R	ENSG00000189164	ZNF527	ENSG00000158859	ADAMTS4	ENSG00000245848	CEBPA	ENSG00000178343	SHISA3	ENSG00000156639	ZFAND3	ENSG00000171791	BCL2	ENSG00000066629	EML1	ENSG00000128284	APOL3	ENSG00000148291	SURF2
ENSG00000274422	AC245060.5	ENSG00000164916	FOXK1	ENSG00000179331	RAB39A	ENSG00000096060	FKBP5	ENSG00000111664	GNB3	ENSG00000129474	AJUBA	ENSG00000103257	SLC7A5	ENSG00000101246	ARFRP1	ENSG00000261371	PECAM1	ENSG00000146729	NIPSNAP2
ENSG00000211697	TRGV5	ENSG00000143819	EPHX1	ENSG00000155918	RAET1L	ENSG00000183734	ASCL2	ENSG00000234261	AL138720.1	ENSG00000196547	MAN2A2	ENSG00000137628	DDX60	ENSG00000196189	SEMA4A	ENSG00000255202	AL049629.1	ENSG00000152128	TMEM163
ENSG00000115267	IFIH1	ENSG00000188177	ZC3H6	ENSG00000277511	AC116407.2	ENSG00000138180	CEP55	ENSG00000129195	PIMREG	ENSG00000185670	ZBTB3	ENSG00000078098	FAP	ENSG00000168763	CNNM3	ENSG00000136244	IL6	ENSG00000188760	TMEM198
ENSG00000215182	MUC5AC	ENSG00000100129	EIF3L	ENSG00000248290	TNXA	ENSG00000157833	GAREM2	ENSG00000251188	AC079140.3	ENSG00000177943	MAMDC4	ENSG00000130707	ASS1	ENSG00000137203	TFAP2A	ENSG00000230953	AC099677.1	ENSG00000196782	MAML3
ENSG00000164049	FBXW12	ENSG00000134851	TMEM165	ENSG00000137976	DNASE2B	ENSG00000142230	SAE1	ENSG00000118193	KIF14	ENSG00000203666	EFCAB2	ENSG00000188488	SERPINA5	ENSG00000084112	SSH1	ENSG00000118777	ABCG2	ENSG00000170379	TCAF2
ENSG00000171747	LGALS4	ENSG00000233830	EIF4HP1	ENSG00000100678	SLC8A3	ENSG00000087884	AAMDC	ENSG00000254100	#N/A	ENSG00000078142	PIK3C3	ENSG00000166828	SCNN1G	ENSG00000182197	EXT1	ENSG00000269688	AC008982.2	ENSG00000129562	DAD1
ENSG00000132677	RHBG	ENSG00000166896	ATP23	ENSG00000132109	TRIM21	ENSG00000147677	EIF3H	ENSG00000115902	SLC1A4	ENSG00000117408	IPO13	ENSG00000108176	DNAJC12	ENSG00000281896	AC018638.8	ENSG00000069431	ABCC9	ENSG00000130024	PHF10
ENSG00000102854	MSLN	ENSG00000162433	AK4	ENSG00000134070	IRAK2	ENSG00000125746	EML2	ENSG00000171236	LRG1	ENSG00000135736	CCDC102A	ENSG00000231389	HLA-DPA1	ENSG00000165795	NDRG2	ENSG00000184371	CSF1	ENSG00000139168	ZCRB1
ENSG00000070031	SCT	ENSG00000084754	HADHA	ENSG00000145703	IQGAP2	ENSG00000070718	AP3M2	ENSG00000176046	NUPR1	ENSG00000174485	DENND4A	ENSG00000260936	#N/A	ENSG00000068885	IFT80	ENSG00000100031	GGT1	ENSG00000168002	POLR2G
ENSG00000132274	TRIM22	ENSG00000106689	LHX2	ENSG00000146592	CREB5	ENSG00000176623	RMDN1	ENSG00000157111	TMEM171	ENSG00000197077	KIAA1671	ENSG00000111664	GNB3	ENSG00000223705	NSUN5P1	ENSG00000184564	SLITRK6	ENSG00000138623	SEMA7A
ENSG00000165731	RET	ENSG00000243479	MNX1-AS1	ENSG00000131471	AOC3	ENSG00000072310	SREBF1	ENSG00000180739	S1PR5	ENSG00000070610	GBA2	ENSG00000266850	AC090912.2	ENSG00000083097	DOP1A	ENSG00000073282	TP63	ENSG00000149089	APIP
ENSG00000226057	PHF2P2	ENSG00000213023	SYT3	ENSG00000200879	SNORD14E	ENSG00000106665	CLIP2	ENSG00000065328	MCM10	ENSG00000174738	NR1D2	ENSG00000105695	MAG	ENSG00000168939	SPRY3	ENSG00000107731	UNC5B	ENSG00000151413	NUBPL
ENSG00000260051	AL031600.1	ENSG00000138772	ANXA3	ENSG00000205869	KRTAP5-1	ENSG00000103876	FAH	ENSG00000114993	RTKN	ENSG00000274750	HIST1H3E	ENSG00000166833	NAV2	ENSG00000138002	IFT172	ENSG00000178773	CPNE7	ENSG00000164683	HEY1
ENSG00000266897	AC005546.1	ENSG00000174007	CEP19	ENSG00000241217	RN7SL809P	ENSG00000132635	PCED1A	ENSG00000150873	C2orf50	ENSG00000113732	ATP6V0E1	ENSG00000275329	AL138781.2	ENSG00000172869	DMXL1	ENSG00000136999	NOV	ENSG00000158201	ABHD3
ENSG00000250068	AL445187.1	ENSG00000101846	STS	ENSG00000175003	SLC22A1	ENSG00000221994	ZNF630	ENSG00000267736	HMGB2P1	ENSG00000259891	AC107375.1	ENSG00000214145	LINC00887	ENSG00000157502	MUM1L1	ENSG00000162004	CCDC78	ENSG00000204308	RNF5
ENSG00000105650	PDE4C	ENSG00000143889	HNRNPLL	ENSG00000256069	A2MP1	ENSG00000091483	FH	ENSG00000106772	PRUNE2	ENSG00000157625	TAB3	ENSG00000095370	SH2D3C	ENSG00000164949	GEM	ENSG00000070190	DAPP1	ENSG00000221838	AP4M1
ENSG00000129437	KLK14	ENSG00000080986	NDC80	ENSG00000274213	AC015912.3	ENSG00000114353	GNAI2	ENSG00000165188	RNF183	ENSG00000120899	PTK2B	ENSG00000174945	AMZ1	ENSG00000138101	DTNB	ENSG00000197943	PLCG2	ENSG00000248866	USP46-AS1
ENSG00000260337	AC091544.4	ENSG00000115484	CCT4	ENSG00000277895	AC135279.3	ENSG00000263266	RPS7P1	ENSG00000233922	LINC01694	ENSG00000173281	PPP1R3B	ENSG00000078081	LAMP3	ENSG00000158186	MRAS	ENSG00000235750	KIAA0040	ENSG00000080986	NDC80
ENSG00000259408	AC010809.2	ENSG00000157224	CLDN12	ENSG00000026751	SLAMF7	ENSG00000141655	TNFRSF11A	ENSG00000154553	PDLIM3	ENSG00000178917	ZNF852	ENSG00000167895	TMC8	ENSG00000137207	YIPF3	ENSG00000197540	GZMM	ENSG00000120697	ALG5
ENSG00000169896	ITGAM	ENSG00000143321	HDGF	ENSG00000122862	SRGN	ENSG00000153774	CFDP1	ENSG00000072832	CRMP1	ENSG00000263004	AC007114.1	ENSG00000237499	AL357060.1	ENSG00000127578	WFIKKN1	ENSG00000160190	SLC37A1	ENSG00000115484	CCT4
ENSG00000279901	AC092117.2	ENSG00000165714	BORCS5	ENSG00000271576	AL359504.2	ENSG00000154856	APCDD1	ENSG00000110195	FOLR1	ENSG00000156427	FGF18	ENSG00000162894	FCMR	ENSG00000076555	ACACB	ENSG00000243742	RPLP0P2	ENSG00000032742	IFT88
ENSG00000266993	AL050343.1	ENSG00000188322	SBK1	ENSG00000147606	SLC26A7	ENSG00000184661	CDCA2	ENSG00000185668	POU3F1	ENSG00000182362	YBEY	ENSG00000213144	AC084880.1	ENSG00000232533	AC093673.1	ENSG00000182759	MAFA	ENSG00000123219	CENPK
ENSG00000201457	SNORA55	ENSG00000118816	CCNI	ENSG00000267673	FDX2	ENSG00000167711	SERPINF2	ENSG00000168306	ACOX2	ENSG00000184163	C1QTNF12	ENSG00000172554	SNTG2	ENSG00000102901	CENPT	ENSG00000113205	PCDHB3	ENSG00000104872	PIH1D1
ENSG00000010295	IFFO1	ENSG00000114805	PLCH1	ENSG00000109511	ANXA10	ENSG00000172992	DCAKD	ENSG00000180999	C1orf105	ENSG00000006118	TMEM132A	ENSG00000169085	VXN	ENSG00000101104	PABPC1L	ENSG00000147100	SLC16A2	ENSG00000162636	FAM102B
ENSG00000237718	AC009095.1	ENSG00000180891	CUEDC1	ENSG00000127528	KLF2	ENSG00000178826	TMEM139	ENSG00000103154	NECAB2	ENSG00000101751	POLI	ENSG00000175785	PRIMA1	ENSG00000214029	ZNF891	ENSG00000259345	AC013652.1	ENSG00000135069	PSAT1
ENSG00000156113	KCNMA1	ENSG00000234602	MCIDAS	ENSG00000242574	HLA-DMB	ENSG00000004700	RECQL	ENSG00000267073	AC005256.1	ENSG00000167740	CYB5D2	ENSG00000157111	TMEM171	ENSG00000143127	ITGA10	ENSG00000124664	SPDEF	ENSG00000198270	TMEM116
ENSG00000006283	CACNA1G	ENSG00000049449	RCN1	ENSG00000125851	PCSK2	ENSG00000170779	CDCA4	ENSG00000168918	INPP5D	ENSG00000135766	EGLN1	ENSG00000162840	MT2P1	ENSG00000152669	CCNO	ENSG00000054793	ATP9A	ENSG00000104980	TIMM44
ENSG00000238286	SLC35E1P1	ENSG00000261804	AC007342.4	ENSG00000121966	CXCR4	ENSG00000100417	PMM1	ENSG00000112182	BACH2	ENSG00000278922	AC002310.6	ENSG00000095752	IL11	ENSG00000180573	HIST1H2AC	ENSG00000254872	AC139749.1	ENSG00000171735	CAMTA1
ENSG00000274600	RIMBP3B	ENSG00000181467	RAP2B	ENSG00000163131	CTSS	ENSG00000250303	AP002884.1	ENSG00000263080	AC009121.2	ENSG00000260804	LINC01963	ENSG00000105467	SYNGR4	ENSG00000017797	RALBP1	ENSG00000182472	CAPN12	ENSG00000179583	CIITA
ENSG00000183566	BPIFA4P	ENSG00000122507	BBS9	ENSG00000160219	GAB3	ENSG00000100580	TMED8	ENSG00000010310	GIPR	ENSG00000182796	TMEM198B	ENSG00000163873	GRIK3	ENSG00000162078	ZG16B	ENSG00000173253	DMRT2	ENSG00000152078	TMEM56
ENSG00000177202	SPACA4	ENSG00000148303	RPL7A	ENSG00000272990	AC084036.1	ENSG00000181104	F2R	ENSG00000130643	CALY	ENSG00000159314	ARHGAP27	ENSG00000104205	SGK3	ENSG00000116171	SCP2	ENSG00000250508	AP000808.1	ENSG00000131475	VPS25
ENSG00000246985	SOCS2-AS1	ENSG00000259065	AC005520.2	ENSG00000136960	ENPP2	ENSG00000185414	MRPL30	ENSG00000167157	PRRX2	ENSG00000142875	PRKACB	ENSG00000121858	TNFSF10	ENSG00000204685	STARD7-AS1	ENSG00000235351	AC114730.3	ENSG00000173166	RAPH1
ENSG00000074855	ANO8	ENSG00000161203	AP2M1	ENSG00000274245	#N/A	ENSG00000121413	ZSCAN18	ENSG00000259977	AL121578.3	ENSG00000100330	MTMR3	ENSG00000081248	CACNA1S	ENSG00000106771	TMEM245	ENSG00000004468	CD38	ENSG00000100479	POLE2
ENSG00000278743	AC087239.1	ENSG00000229638	RPL4P4	ENSG00000125740	FOSB	ENSG00000107874	CUEDC2	ENSG00000166825	ANPEP	ENSG00000245849	RAD51-AS1	ENSG00000205274	TRBV20OR9-2	ENSG00000258289	CHURC1	ENSG00000143816	WNT9A	ENSG00000148303	RPL7A
ENSG00000011422	PLAUR	ENSG00000228801	AC064807.1	ENSG00000114315	HES1	ENSG00000223764	LINC02593	ENSG00000266256	LINC00683	ENSG00000170776	AKAP13	ENSG00000185215	TNFAIP2	ENSG00000174963	ZIC4	ENSG00000140022	STON2	ENSG00000167965	MLST8
ENSG00000197061	HIST1H4C	ENSG00000085117	CD82	ENSG00000120068	HOXB8	ENSG00000234719	NPIPB2	ENSG00000068489	PRR11	ENSG00000142330	CAPN10	ENSG00000223552	AC098613.1	ENSG00000174473	GALNTL6	ENSG00000280208	GGT4P	ENSG00000122026	RPL21
ENSG00000160182	TFF1	ENSG00000152078	TMEM56	ENSG00000165633	VSTM4	ENSG00000101276	SLC52A3	ENSG00000131095	GFAP	ENSG00000254635	WAC-AS1	ENSG00000175294	CATSPER1	ENSG00000171462	DLK2	ENSG00000271430	#N/A	ENSG00000229124	VIM-AS1
ENSG00000121797	CCRL2	ENSG00000182534	MXRA7	ENSG00000164136	IL15	ENSG00000196693	ZNF33B	ENSG00000104998	IL27RA	ENSG00000171703	TCEA2	ENSG00000164362	TERT	ENSG00000084234	APLP2	ENSG00000261207	AL031717.1	ENSG00000183172	SMDT1
ENSG00000091513	TF	ENSG00000009950	MLXIPL	ENSG00000171658	NMRAL2P	ENSG00000104998	IL27RA	ENSG00000064205	WISP2	ENSG00000054392	HHAT	ENSG00000112175	BMP5	ENSG00000004534	RBM6	ENSG00000168140	VASN	ENSG00000177173	NAP1L4P1
ENSG00000129451	KLK10	ENSG00000141934	PLPP2	ENSG00000111801	BTN3A3	ENSG00000150938	CRIM1	ENSG00000100206	DMC1	ENSG00000131584	ACAP3	ENSG00000101336	HCK	ENSG00000089289	IGBP1	ENSG00000197558	SSPO	ENSG00000114480	GBE1
ENSG00000251023	AC114980.1	ENSG00000272447	AL135925.1	ENSG00000197506	SLC28A3	ENSG00000079335	CDC14A	ENSG00000279602	AC109326.1	ENSG00000171368	TPPP	ENSG00000243978	RTL9	ENSG00000126217	MCF2L	ENSG00000277511	AC116407.2	ENSG00000157510	AFAP1L1
ENSG00000100078	PLA2G3	ENSG00000099617	EFNA2	ENSG00000267096	AC008735.1	ENSG00000078304	PPP2R5C	ENSG00000171848	RRM2	ENSG00000073584	SMARCE1	ENSG00000115267	IFIH1	ENSG00000164506	STXBP5	ENSG00000105808	RASA4	ENSG00000138675	FGF5
ENSG00000279930	AL032819.2	ENSG00000111452	ADGRD1	ENSG00000182898	TCHHL1	ENSG00000175854	SWI5	ENSG00000005513	SOX8	ENSG00000112079	STK38	ENSG00000275894	AL021578.1	ENSG00000182400	TRAPPC6B	ENSG00000280605	#N/A	ENSG00000171132	PRKCE
ENSG00000127528	KLF2	ENSG00000170043	TRAPPC1	ENSG00000007306	CEACAM7	ENSG00000156110	ADK	ENSG00000196132	MYT1	ENSG00000198561	CTNND1	ENSG00000197360	ZNF98	ENSG00000154767	XPC	ENSG00000198932	GPRASP1	ENSG00000149136	SSRP1
ENSG00000273724	AC106782.5	ENSG00000064300	NGFR	ENSG00000267034	AC010980.2	ENSG00000182263	FIGN	ENSG00000159339	PADI4	ENSG00000056558	TRAF1	ENSG00000208037	MIR320A	ENSG00000255769	GOLGA2P10	ENSG00000007516	BAIAP3	ENSG00000068615	REEP1
ENSG00000282851	BISPR	ENSG00000111319	SCNN1A	ENSG00000115596	WNT6	ENSG00000147099	HDAC8	ENSG00000262172	AC116025.2	ENSG00000161912	ADCY10P1	ENSG00000116690	PRG4	ENSG00000158856	DMTN	ENSG00000166963	MAP1A	ENSG00000125753	VASP
ENSG00000279641	AC120057.3	ENSG00000198648	STK39	ENSG00000272181	AC012557.2	ENSG00000189403	HMGB1	ENSG00000006468	ETV1	ENSG00000187650	VMAC	ENSG00000102271	KLHL4	ENSG00000072609	CHFR	ENSG00000224271	AL117329.1	ENSG00000140854	KATNB1
ENSG00000279549	AP000437.1	ENSG00000213553	RPLP0P6	ENSG00000232043	AL133230.1	ENSG00000204442	FAM155A	ENSG00000154920	EME1	ENSG00000162836	ACP6	ENSG00000162783	IER5	ENSG00000164620	RELL2	ENSG00000184584	TMEM173	ENSG00000037897	METTL1
ENSG00000249661	TNRC18P1	ENSG00000087085	ACHE	ENSG00000272533	SNORA28	ENSG00000164199	ADGRV1	ENSG00000196611	MMP1	ENSG00000258938	AL162311.3	ENSG00000235631	RNF148	ENSG00000254973	AC105219.4	ENSG00000276952	AL121772.3	ENSG00000128272	ATF4
ENSG00000279434	AL049776.1	ENSG00000187653	TMSB4XP8	ENSG00000174358	SLC6A19	ENSG00000175063	UBE2C	ENSG00000174899	PQLC2L	ENSG00000277283	AC004812.2	ENSG00000249884	RNF103-CHMP3	ENSG00000197702	PARVA	ENSG00000181444	ZNF467	ENSG00000125835	SNRPB
ENSG00000279412	AC020763.3	ENSG00000152558	TMEM123	ENSG00000207980	MIR23A	ENSG00000166451	CENPN	ENSG00000249679	AC106897.1	ENSG00000170004	CHD3	ENSG00000183287	CCBE1	ENSG00000196177	ACADSB	ENSG00000274600	RIMBP3B	ENSG00000270194	AC097359.2
ENSG00000244468	AC093001.1	ENSG00000155254	MARVELD1	ENSG00000260196	AC124798.1	ENSG00000169093	ASMTL	ENSG00000136010	ALDH1L2	ENSG00000279059	AC007485.2	ENSG00000102038	SMARCA1	ENSG00000157617	C2CD2	ENSG00000163083	INHBB	ENSG00000112294	ALDH5A1
ENSG00000272807	AC007038.2	ENSG00000146476	ARMT1	ENSG00000226889	AL359541.1	ENSG00000163832	ELP6	ENSG00000183760	ACP7	ENSG00000138029	HADHB	ENSG00000146678	IGFBP1	ENSG00000158290	CUL4B	ENSG00000115594	IL1R1	ENSG00000065978	YBX1
ENSG00000120833	SOCS2	ENSG00000124171	PARD6B	ENSG00000241106	HLA-DOB	ENSG00000138443	ABI2	ENSG00000122711	SPINK4	ENSG00000130714	POMT1	ENSG00000245662	LINC02211	ENSG00000101298	SNPH	ENSG00000250786	SNHG18	ENSG00000203644	AC083799.1
ENSG00000277249	MIR6784	ENSG00000070214	SLC44A1	ENSG00000107968	MAP3K8	ENSG00000247746	USP51	ENSG00000133488	SEC14L4	ENSG00000152154	TMEM178A	ENSG00000127955	GNAI1	ENSG00000188321	ZNF559	ENSG00000130529	TRPM4	ENSG00000204568	MRPS18B
ENSG00000224899	AC019155.3	ENSG00000242071	RPL7AP6	ENSG00000216490	IFI30	ENSG00000159685	CHCHD6	ENSG00000166897	ELFN2	ENSG00000106404	CLDN15	ENSG00000163545	NUAK2	ENSG00000162241	SLC25A45	ENSG00000196747	HIST1H2AI	ENSG00000134222	PSRC1
ENSG00000233232	NPIPB7	ENSG00000145287	PLAC8	ENSG00000258788	CKS1BP1	ENSG00000082175	PGR	ENSG00000276223	AL118522.1	ENSG00000198464	ZNF480	ENSG00000261349	AL031432.2	ENSG00000100503	NIN	ENSG00000005961	ITGA2B	ENSG00000251602	AL928654.1
ENSG00000006606	CCL26	ENSG00000011638	TMEM159	ENSG00000124657	OR2B6	ENSG00000143753	DEGS1	ENSG00000262768	AC100791.2	ENSG00000275234	AC010503.4	ENSG00000068079	IFI35	ENSG00000186591	UBE2H	ENSG00000103534	TMC5	ENSG00000253954	HMGN1P38
ENSG00000214776	AC092821.1	ENSG00000214389	RPS3AP26	ENSG00000167550	RHEBL1	ENSG00000196155	PLEKHG4	ENSG00000143476	DTL	ENSG00000103197	TSC2	ENSG00000126561	STAT5A	ENSG00000177425	PAWR	ENSG00000189184	PCDH18	ENSG00000197958	RPL12
ENSG00000130528	HRC	ENSG00000117153	KLHL12	ENSG00000262074	SNORD3B-2	ENSG00000103540	CCP110	ENSG00000154839	SKA1	ENSG00000260233	SSSCA1-AS1	ENSG00000267073	AC005256.1	ENSG00000230454	U73166.1	ENSG00000262877	AC110285.2	ENSG00000111678	C12orf57
ENSG00000143365	RORC	ENSG00000133026	MYH10	ENSG00000173261	PLAC8L1	ENSG00000152127	MGAT5	ENSG00000074317	SNCB	ENSG00000147324	MFHAS1	ENSG00000100604	CHGA	ENSG00000162378	ZYG11B	ENSG00000143127	ITGA10	ENSG00000137804	NUSAP1
ENSG00000252311	RNU1-103P	ENSG00000120327	PCDHB14	ENSG00000157168	NRG1	ENSG00000057935	MTA3	ENSG00000163485	ADORA1	ENSG00000095574	IKZF5	ENSG00000234393	AL592546.1	ENSG00000182979	MTA1	ENSG00000136944	LMX1B	ENSG00000054148	PHPT1
ENSG00000161647	MPP3	ENSG00000102897	LYRM1	ENSG00000185507	IRF7	ENSG00000174748	RPL15	ENSG00000105559	PLEKHA4	ENSG00000135241	PNPLA8	ENSG00000187678	SPRY4	ENSG00000109458	GAB1	ENSG00000266145	RHOT1P1	ENSG00000124767	GLO1
ENSG00000188959	C9orf152	ENSG00000142606	MMEL1	ENSG00000272505	AC104964.3	ENSG00000136235	GPNMB	ENSG00000256663	AC112777.1	ENSG00000143217	NECTIN4	ENSG00000075213	SEMA3A	ENSG00000250067	YJEFN3	ENSG00000264268	MIR4767	ENSG00000070081	NUCB2
ENSG00000259982	CDC37P1	ENSG00000132522	GPS2	ENSG00000122176	FMOD	ENSG00000128581	IFT22	ENSG00000138434	ITPRID2	ENSG00000162702	ZNF281	ENSG00000205704	LINC00634	ENSG00000078142	PIK3C3	ENSG00000154864	PIEZO2	ENSG00000250899	AC125807.2
ENSG00000101115	SALL4	ENSG00000186326	RGS9BP	ENSG00000212452	SNORD69	ENSG00000148950	IMMP1L	ENSG00000246465	AC138904.1	ENSG00000141026	MED9	ENSG00000134830	C5AR2	ENSG00000066739	ATG2B	ENSG00000124479	NDP	ENSG00000161016	RPL8
ENSG00000253931	AC105118.1	ENSG00000127152	BCL11B	ENSG00000240038	AMY2B	ENSG00000224578	HNRNPA1P48	ENSG00000186777	ZNF732	ENSG00000182272	B4GALNT4	ENSG00000164136	IL15	ENSG00000105520	PLPPR2	ENSG00000108924	HLF	ENSG00000163832	ELP6
ENSG00000254634	SMG1P6	ENSG00000183386	FHL3	ENSG00000264947	MIR3181	ENSG00000196220	SRGAP3	ENSG00000165731	RET	ENSG00000151229	SLC2A13	ENSG00000132854	KANK4	ENSG00000090581	GNPTG	ENSG00000130653	PNPLA7	ENSG00000186352	ANKRD37
ENSG00000274641	HIST1H2BO	ENSG00000270882	HIST2H4A	ENSG00000197540	GZMM	ENSG00000152818	UTRN	ENSG00000086730	LAT2	ENSG00000112367	FIG4	ENSG00000116741	RGS2	ENSG00000211584	SLC48A1	ENSG00000177839	PCDHB9	ENSG00000105829	BET1
ENSG00000153132	CLGN	ENSG00000224897	POT1-AS1	ENSG00000266651	AC093484.4	ENSG00000101955	SRPX	ENSG00000198947	DMD	ENSG00000054611	TBC1D22A	ENSG00000162772	ATF3	ENSG00000051009	FAM160A2	ENSG00000188596	CFAP54	ENSG00000108641	B9D1
ENSG00000252503	RNU6-531P	ENSG00000273026	AL358472.3	ENSG00000248771	SMIM31	ENSG00000066279	ASPM	ENSG00000105048	TNNT1	ENSG00000116544	DLGAP3	ENSG00000269113	TRABD2B	ENSG00000267278	MAP3K14-AS1	ENSG00000261654	AL360270.2	ENSG00000143575	HAX1
ENSG00000183128	CALHM3	ENSG00000136710	CCDC115	ENSG00000178750	STX19	ENSG00000105438	KDELR1	ENSG00000013619	MAMLD1	ENSG00000115170	ACVR1	ENSG00000074047	GLI2	ENSG00000088367	EPB41L1	ENSG00000277287	AL109976.1	ENSG00000104549	SQLE
ENSG00000182575	NXPH3	ENSG00000104611	SH2D4A	ENSG00000125872	LRRN4	ENSG00000255346	NOX5	ENSG00000087258	GNAO1	ENSG00000070214	SLC44A1	ENSG00000105376	ICAM5	ENSG00000148737	TCF7L2	ENSG00000196872	KIAA1211L	ENSG00000172878	METAP1D
ENSG00000248367	AC008610.1	ENSG00000146674	IGFBP3	ENSG00000143195	ILDR2	ENSG00000138036	DYNC2LI1	ENSG00000198221	AFDN-DT	ENSG00000170634	ACYP2	ENSG00000108352	RAPGEFL1	ENSG00000259429	UBE2Q2P2	ENSG00000166592	RRAD	ENSG00000023734	STRAP
ENSG00000204538	PSORS1C2	ENSG00000165288	BRWD3	ENSG00000087303	NID2	ENSG00000104324	CPQ	ENSG00000024526	DEPDC1	ENSG00000134775	FHOD3	ENSG00000077522	ACTN2	ENSG00000119042	SATB2	ENSG00000245532	NEAT1	ENSG00000236562	AC116049.1
ENSG00000228314	CYP4F29P	ENSG00000089847	ANKRD24	ENSG00000167807	AC011511.1	ENSG00000138002	IFT172	ENSG00000051180	RAD51	ENSG00000065029	ZNF76	ENSG00000184979	USP18	ENSG00000247081	BAALC-AS1	ENSG00000257829	AC121757.1	ENSG00000128951	DUT
ENSG00000138646	HERC5	ENSG00000116885	OSCP1	ENSG00000267523	AC008735.2	ENSG00000010278	CD9	ENSG00000167244	IGF2	ENSG00000083290	ULK2	ENSG00000149131	SERPING1	ENSG00000203697	CAPN8	ENSG00000152137	HSPB8	ENSG00000131469	RPL27
ENSG00000266402	SNHG25	ENSG00000005882	PDK2	ENSG00000224604	AC008069.1	ENSG00000187867	PALM3	ENSG00000132026	RTBDN	ENSG00000240875	LINC00886	ENSG00000168394	TAP1	ENSG00000222019	URAHP	ENSG00000188599	NPIPP1	ENSG00000154319	FAM167A
ENSG00000154040	CABYR	ENSG00000137154	RPS6	ENSG00000237772	AC092620.1	ENSG00000160766	GBAP1	ENSG00000130600	H19	ENSG00000118680	MYL12B	ENSG00000138166	DUSP5	ENSG00000253910	PCDHGB2	ENSG00000273226	AL391834.2	ENSG00000109805	NCAPG
ENSG00000272449	AL139246.5	ENSG00000105518	TMEM205	ENSG00000173200	PARP15	ENSG00000156463	SH3RF2	ENSG00000214776	AC092821.1	ENSG00000178761	FAM219B	ENSG00000079335	CDC14A	ENSG00000092531	SNAP23	ENSG00000263874	LINC00672	ENSG00000063601	MTMR1
ENSG00000146005	PSD2	ENSG00000077684	JADE1	ENSG00000275371	AC012645.4	ENSG00000151353	TMEM18	ENSG00000105852	PON3	ENSG00000278709	NKILA	ENSG00000106034	CPED1	ENSG00000197363	ZNF517	ENSG00000128266	GNAZ	ENSG00000105825	TFPI2
ENSG00000258811	AL583810.2	ENSG00000180817	PPA1	ENSG00000154258	ABCA9	ENSG00000279133	AC018628.1	ENSG00000185361	TNFAIP8L1	ENSG00000162241	SLC25A45	ENSG00000197977	ELOVL2	ENSG00000046647	GEMIN8	ENSG00000198246	SLC29A3	ENSG00000250903	GMDS-DT
ENSG00000276571	AC002550.2	ENSG00000160767	FAM189B	ENSG00000177606	JUN	ENSG00000117543	DPH5	ENSG00000138798	EGF	ENSG00000168280	KIF5C	ENSG00000223729	LINC02247	ENSG00000112234	FBXL4	ENSG00000138411	HECW2	ENSG00000100075	SLC25A1
ENSG00000279716	AC006128.1	ENSG00000196205	EEF1A1P5	ENSG00000154589	LY96	ENSG00000172172	MRPL13	ENSG00000106688	SLC1A1	ENSG00000147202	DIAPH2	ENSG00000259712	AC023906.5	ENSG00000100583	SAMD15	ENSG00000138650	PCDH10	ENSG00000145604	SKP2
ENSG00000241322	CDRT1	ENSG00000249684	AC106795.2	ENSG00000107187	LHX3	ENSG00000163704	PRRT3	ENSG00000229996	AC093585.1	ENSG00000180263	FGD6	ENSG00000241478	HSPA8P9	ENSG00000151773	CCDC122	ENSG00000260588	AC027702.1	ENSG00000140905	GCSH
ENSG00000268945	AC010422.2	ENSG00000142765	SYTL1	ENSG00000207926	MIR135A1	ENSG00000168118	RAB4A	ENSG00000168078	PBK	ENSG00000187866	FAM122A	ENSG00000226945	AC098935.1	ENSG00000168661	ZNF30	ENSG00000227986	TRIM60P18	ENSG00000165916	PSMC3
ENSG00000230929	AC099513.1	ENSG00000169371	SNUPN	ENSG00000206532	AC117402.1	ENSG00000170430	MGMT	ENSG00000181798	LINC00471	ENSG00000059122	FLYWCH1	ENSG00000263050	AC090617.5	ENSG00000137942	FNBP1L	ENSG00000230929	AC099513.1	ENSG00000187193	MT1X
ENSG00000199133	MIRLET7D	ENSG00000174628	IQCK	ENSG00000138642	HERC6	ENSG00000128595	CALU	ENSG00000127564	PKMYT1	ENSG00000163482	STK36	ENSG00000154451	GBP5	ENSG00000128923	MINDY2	ENSG00000279207	AC015813.6	ENSG00000112514	CUTA
ENSG00000115896	PLCL1	ENSG00000176619	LMNB2	ENSG00000108551	RASD1	ENSG00000169964	TMEM42	ENSG00000158402	CDC25C	ENSG00000148498	PARD3	ENSG00000272264	AC009686.2	ENSG00000148343	MIGA2	ENSG00000152154	TMEM178A	ENSG00000167536	DHRS13
ENSG00000277481	PKD1L3	ENSG00000267106	ZNF561-AS1	ENSG00000205085	FAM71F2	ENSG00000165704	HPRT1	ENSG00000168461	RAB31	ENSG00000126107	HECTD3	ENSG00000255425	OR8G3P	ENSG00000278662	GOLGA6L10	ENSG00000278918	AC080112.3	ENSG00000100749	VRK1
ENSG00000133816	MICAL2	ENSG00000071242	RPS6KA2	ENSG00000182782	HCAR2	ENSG00000231437	LINC01750	ENSG00000182578	CSF1R	ENSG00000198431	TXNRD1	ENSG00000124249	KCNK15	ENSG00000211451	GNRHR2	ENSG00000196611	MMP1	ENSG00000149925	ALDOA
ENSG00000231466	AL022324.2	ENSG00000135452	TSPAN31	ENSG00000168676	KCTD19	ENSG00000135245	HILPDA	ENSG00000165948	IFI27L1	ENSG00000197948	FCHSD1	ENSG00000171126	KCNG3	ENSG00000185324	CDK10	ENSG00000099617	EFNA2	ENSG00000277449	CEBPB-AS1
ENSG00000279464	AC096720.2	ENSG00000145604	SKP2	ENSG00000254413	CHKB-CPT1B	ENSG00000137807	KIF23	ENSG00000141682	PMAIP1	ENSG00000134313	KIDINS220	ENSG00000104804	TULP2	ENSG00000046651	OFD1	ENSG00000172183	ISG20	ENSG00000177606	JUN
ENSG00000276988	RF00017	ENSG00000263335	AF001548.2	ENSG00000101298	SNPH	ENSG00000057019	DCBLD2	ENSG00000138646	HERC5	ENSG00000269051	#N/A	ENSG00000279821	AC145098.2	ENSG00000144567	RETREG2	ENSG00000197182	MIRLET7BHG	ENSG00000137720	C11orf1
ENSG00000165995	CACNB2	ENSG00000076716	GPC4	ENSG00000261320	AC009061.1	ENSG00000128708	HAT1	ENSG00000214110	LDHAP4	ENSG00000101654	RNMT	ENSG00000134533	RERG	ENSG00000013588	GPRC5A	ENSG00000227706	AL713998.1	ENSG00000131153	GINS2
ENSG00000204540	PSORS1C1	ENSG00000223546	LINC00630	ENSG00000128335	APOL2	ENSG00000075711	DLG1	ENSG00000163808	KIF15	ENSG00000113812	ACTR8	ENSG00000214872	SMTNL1	ENSG00000116005	PCYOX1	ENSG00000106123	EPHB6	ENSG00000189283	FHIT
ENSG00000184730	APOBR	ENSG00000181163	NPM1	ENSG00000211695	TRGV9	ENSG00000256235	SMIM3	ENSG00000137975	CLCA2	ENSG00000157954	WIPI2	ENSG00000213943	KRT18P17	ENSG00000261324	AC010168.2	ENSG00000102524	TNFSF13B	ENSG00000237506	RPSAP15
ENSG00000240023	AL133163.1	ENSG00000149925	ALDOA	ENSG00000274641	HIST1H2BO	ENSG00000185973	TMLHE	ENSG00000109805	NCAPG	ENSG00000196597	ZNF782	ENSG00000188404	SELL	ENSG00000256092	AC137767.1	ENSG00000068976	PYGM	ENSG00000196182	STK40
ENSG00000253196	AC083841.1	ENSG00000105701	FKBP8	ENSG00000072952	MRVI1	ENSG00000105948	TTC26	ENSG00000169783	LINGO1	ENSG00000162924	REL	ENSG00000197536	C5orf56	ENSG00000087111	PIGS	ENSG00000229873	OGFR-AS1	ENSG00000204628	RACK1
ENSG00000257605	AC073611.1	ENSG00000129682	FGF13	ENSG00000258551	CRAT37	ENSG00000070214	SLC44A1	ENSG00000165490	DDIAS	ENSG00000117595	IRF6	ENSG00000214376	VSTM5	ENSG00000157954	WIPI2	ENSG00000257671	KRT7-AS	ENSG00000089157	RPLP0
ENSG00000188176	SMTNL2	ENSG00000134516	DOCK2	ENSG00000047457	CP	ENSG00000055211	GINM1	ENSG00000170965	PLAC1	ENSG00000103145	HCFC1R1	ENSG00000168961	LGALS9	ENSG00000260114	#N/A	ENSG00000260179	AL162741.1	ENSG00000112651	MRPL2
ENSG00000136352	NKX2-1	ENSG00000155760	FZD7	ENSG00000100918	REC8	ENSG00000165474	GJB2	ENSG00000124302	CHST8	ENSG00000105738	SIPA1L3	ENSG00000150687	PRSS23	ENSG00000237854	LINC00674	ENSG00000255050	AC067930.5	ENSG00000168306	ACOX2
ENSG00000256955	AC131009.2	ENSG00000129103	SUMF2	ENSG00000162998	FRZB	ENSG00000167644	C19orf33	ENSG00000155380	SLC16A1	ENSG00000101079	NDRG3	ENSG00000125148	MT2A	ENSG00000244625	MIATNB	ENSG00000161298	ZNF382	ENSG00000125691	RPL23
ENSG00000225963	AC009950.1	ENSG00000105568	PPP2R1A	ENSG00000164794	KCNV1	ENSG00000175390	EIF3F	ENSG00000256955	AC131009.2	ENSG00000108256	NUFIP2	ENSG00000139988	RDH12	ENSG00000103489	XYLT1	ENSG00000104894	CD37	ENSG00000170464	DNAJC18
ENSG00000172232	AZU1	ENSG00000166803	PCLAF	ENSG00000249884	RNF103-CHMP3	ENSG00000197415	VEPH1	ENSG00000261812	TUBB8P7	ENSG00000114923	SLC4A3	ENSG00000059728	MXD1	ENSG00000088970	KIZ	ENSG00000095739	BAMBI	ENSG00000185420	SMYD3
ENSG00000102313	ITIH6	ENSG00000138111	MFSD13A	ENSG00000279838	AL356273.3	ENSG00000185567	AHNAK2	ENSG00000077152	UBE2T	ENSG00000108175	ZMIZ1	ENSG00000142089	IFITM3	ENSG00000164197	RNF180	ENSG00000120324	PCDHB10	ENSG00000161642	ZNF385A
ENSG00000128045	RASL11B	ENSG00000130733	YIPF2	ENSG00000116701	NCF2	ENSG00000102393	GLA	ENSG00000006638	TBXA2R	ENSG00000171469	ZNF561	ENSG00000178685	PARP10	ENSG00000005882	PDK2	ENSG00000258701	LINC00638	ENSG00000172893	DHCR7
ENSG00000099994	SUSD2	ENSG00000143622	RIT1	ENSG00000177989	ODF3B	ENSG00000213553	RPLP0P6	ENSG00000237686	AL109615.3	ENSG00000197779	ZNF81	ENSG00000254162	AC009812.3	ENSG00000115145	STAM2	ENSG00000255346	NOX5	ENSG00000185834	RPL12P4
ENSG00000232682	AL592430.1	ENSG00000140859	KIFC3	ENSG00000258469	CHMP4BP1	ENSG00000100577	GSTZ1	ENSG00000164211	STARD4	ENSG00000135407	AVIL	ENSG00000233098	CCDC144NL-AS1	ENSG00000100441	KHNYN	ENSG00000116701	NCF2	ENSG00000143498	TAF1A
ENSG00000175928	LRRN1	ENSG00000178971	CTC1	ENSG00000111913	RIPOR2	ENSG00000141753	IGFBP4	ENSG00000261574	#N/A	ENSG00000171045	TSNARE1	ENSG00000144802	NFKBIZ	ENSG00000203896	LIME1	ENSG00000226174	TEX22	ENSG00000181418	DDN
ENSG00000279792	AC015909.5	ENSG00000197763	TXNRD3	ENSG00000171931	FBXW10	ENSG00000165046	LETM2	ENSG00000177464	GPR4	ENSG00000205663	#N/A	ENSG00000185880	TRIM69	ENSG00000149577	SIDT2	ENSG00000135253	KCP	ENSG00000100889	PCK2
ENSG00000234338	AC073349.2	ENSG00000160014	CALM3	ENSG00000129596	CDO1	ENSG00000198589	LRBA	ENSG00000085999	RAD54L	ENSG00000188542	DUSP28	ENSG00000233892	PAIP1P1	ENSG00000183255	PTTG1IP	ENSG00000269915	AP006621.4	ENSG00000124596	OARD1
ENSG00000273154	AL121845.3	ENSG00000250182	EEF1A1P13	ENSG00000135346	CGA	ENSG00000114346	ECT2	ENSG00000138166	DUSP5	ENSG00000176845	METRNL	ENSG00000114993	RTKN	ENSG00000007545	CRAMP1	ENSG00000183479	TREX2	ENSG00000183978	COA3
ENSG00000263612	AF186192.3	ENSG00000165283	STOML2	ENSG00000062582	MRPS24	ENSG00000135390	ATP5MC2	ENSG00000164611	PTTG1	ENSG00000139651	ZNF740	ENSG00000107201	DDX58	ENSG00000167306	MYO5B	ENSG00000246859	STARD4-AS1	ENSG00000196305	IARS
ENSG00000226786	#N/A	ENSG00000271646	AC099343.3	ENSG00000135116	HRK	ENSG00000115884	SDC1	ENSG00000215784	FAM72D	ENSG00000229320	KRT8P12	ENSG00000166922	SCG5	ENSG00000119688	ABCD4	ENSG00000150687	PRSS23	ENSG00000167105	TMEM92
ENSG00000245532	NEAT1	ENSG00000146555	SDK1	ENSG00000142910	TINAGL1	ENSG00000179295	PTPN11	ENSG00000205002	AARD	ENSG00000168172	HOOK3	ENSG00000203685	STUM	ENSG00000103150	MLYCD	ENSG00000204396	VWA7	ENSG00000146678	IGFBP1
ENSG00000125531	FNDC11	ENSG00000140391	TSPAN3	ENSG00000135899	SP110	ENSG00000257027	AC010186.3	ENSG00000183150	GPR19	ENSG00000171346	KRT15	ENSG00000272944	AC079834.2	ENSG00000196914	ARHGEF12	ENSG00000179913	B3GNT3	ENSG00000119888	EPCAM
ENSG00000170689	HOXB9	ENSG00000161513	FDXR	ENSG00000274963	RN7SL600P	ENSG00000133216	EPHB2	ENSG00000152661	GJA1	ENSG00000198945	L3MBTL3	ENSG00000249001	AC093895.1	ENSG00000010322	NISCH	ENSG00000068078	FGFR3	ENSG00000225921	NOL7
ENSG00000110076	NRXN2	ENSG00000165449	SLC16A9	ENSG00000280620	SCAANT1	ENSG00000137992	DBT	ENSG00000173207	CKS1B	ENSG00000180488	MIGA1	ENSG00000231346	LINC01160	ENSG00000178234	GALNT11	ENSG00000188833	ENTPD8	ENSG00000204899	MZT1
ENSG00000254872	AC139749.1	ENSG00000112335	SNX3	ENSG00000230392	AC004835.1	ENSG00000090686	USP48	ENSG00000121270	ABCC11	ENSG00000163686	ABHD6	ENSG00000128815	WDFY4	ENSG00000184860	SDR42E1	ENSG00000081237	PTPRC	ENSG00000138166	DUSP5
ENSG00000261123	AC009065.5	ENSG00000184481	FOXO4	ENSG00000011422	PLAUR	ENSG00000152377	SPOCK1	ENSG00000279487	#N/A	ENSG00000117242	PINK1-AS	ENSG00000173918	C1QTNF1	ENSG00000137460	FHDC1	ENSG00000183778	B3GALT5	ENSG00000175203	DCTN2
ENSG00000230699	AL645608.2	ENSG00000170296	GABARAP	ENSG00000164683	HEY1	ENSG00000153976	HS3ST3A1	ENSG00000144452	ABCA12	ENSG00000090581	GNPTG	ENSG00000058668	ATP2B4	ENSG00000253485	PCDHGA5	ENSG00000084710	EFR3B	ENSG00000196531	NACA
ENSG00000160180	TFF3	ENSG00000115561	CHMP3	ENSG00000137331	IER3	ENSG00000080298	RFX3	ENSG00000015413	DPEP1	ENSG00000162341	TPCN2	ENSG00000259803	SLC22A31	ENSG00000158321	AUTS2	ENSG00000197245	FAM110D	ENSG00000161888	SPC24
ENSG00000188163	FAM166A	ENSG00000225548	LINC01980	ENSG00000235236	AC137630.2	ENSG00000148303	RPL7A	ENSG00000226539	AC012512.1	ENSG00000162390	ACOT11	ENSG00000216490	IFI30	ENSG00000135414	GDF11	ENSG00000154153	RETREG1	ENSG00000134291	TMEM106C
ENSG00000278635	AC141557.2	ENSG00000249859	PVT1	ENSG00000248996	AC145098.1	ENSG00000113569	NUP155	ENSG00000117593	DARS2	ENSG00000102057	KCND1	ENSG00000242265	PEG10	ENSG00000267169	AC022098.1	ENSG00000198756	COLGALT2	ENSG00000261801	LOXL1-AS1
ENSG00000130950	NUTM2F	ENSG00000137642	SORL1	ENSG00000185022	MAFF	ENSG00000118816	CCNI	ENSG00000134363	FST	ENSG00000132031	MATN3	ENSG00000174145	NWD2	ENSG00000159882	ZNF230	ENSG00000142156	COL6A1	ENSG00000171793	CTPS1
ENSG00000206337	HCP5	ENSG00000196937	FAM3C	ENSG00000278996	FP671120.1	ENSG00000136636	KCTD3	ENSG00000143365	RORC	ENSG00000196700	ZNF512B	ENSG00000116701	NCF2	ENSG00000142675	CNKSR1	ENSG00000221963	APOL6	ENSG00000128692	EIF2S2P4
ENSG00000266967	AARSD1	ENSG00000113269	RNF130	ENSG00000125730	C3	ENSG00000077238	IL4R	ENSG00000004948	CALCR	ENSG00000165923	AGBL2	ENSG00000182326	C1S	ENSG00000015171	ZMYND11	ENSG00000280435	AC006058.4	ENSG00000020426	MNAT1
ENSG00000150510	FAM124A	ENSG00000124615	MOCS1	ENSG00000163395	IGFN1	ENSG00000142949	PTPRF	ENSG00000170786	SDR16C5	ENSG00000242687	#N/A	ENSG00000276867	AC074050.4	ENSG00000162341	TPCN2	ENSG00000123999	INHA	ENSG00000110200	ANAPC15
ENSG00000280020	AC116407.3	ENSG00000102119	EMD	ENSG00000104327	CALB1	ENSG00000104341	LAPTM4B	ENSG00000231185	SPRY4-AS1	ENSG00000188263	IL17REL	ENSG00000235821	IFITM4P	ENSG00000138061	CYP1B1	ENSG00000264456	AC138207.4	ENSG00000158019	BABAM2
ENSG00000006071	ABCC8	ENSG00000025772	TOMM34	ENSG00000207713	MIR200C	ENSG00000113205	PCDHB3	ENSG00000111247	RAD51AP1	ENSG00000166925	TSC22D4	ENSG00000248727	LINC01948	ENSG00000168405	CMAHP	ENSG00000210077	MT-TV	ENSG00000233913	RPL10P9
ENSG00000255585	AL590627.1	ENSG00000104723	TUSC3	ENSG00000224899	AC019155.3	ENSG00000155008	APOOL	ENSG00000169181	GSG1L	ENSG00000103064	SLC7A6	ENSG00000123609	NMI	ENSG00000144935	TRPC1	ENSG00000234424	AL353743.4	ENSG00000147403	RPL10
ENSG00000227482	AL157702.2	ENSG00000082515	MRPL22	ENSG00000026950	BTN3A1	ENSG00000265190	ANXA8	ENSG00000164078	MST1R	ENSG00000006432	MAP3K9	ENSG00000059378	PARP12	ENSG00000187189	TSPYL4	ENSG00000236431	AC009237.8	ENSG00000188846	RPL14
ENSG00000181381	DDX60L	ENSG00000171132	PRKCE	ENSG00000269951	AC090181.2	ENSG00000148450	MSRB2	ENSG00000106927	AMBP	ENSG00000181045	SLC26A11	ENSG00000176014	TUBB6	ENSG00000073150	PANX2	ENSG00000263826	AC112907.3	ENSG00000167900	TK1
ENSG00000270871	AC015849.3	ENSG00000119632	IFI27L2	ENSG00000204267	TAP2	ENSG00000112984	KIF20A	ENSG00000139044	B4GALNT3	ENSG00000083123	BCKDHB	ENSG00000260899	AC106886.2	ENSG00000179195	ZNF664	ENSG00000197046	SIGLEC15	ENSG00000176171	BNIP3
ENSG00000204131	NHSL2	ENSG00000070404	FSTL3	ENSG00000164867	NOS3	ENSG00000152990	ADGRA3	ENSG00000132688	NES	ENSG00000117758	STX12	ENSG00000180801	ARSJ	ENSG00000214087	ARL16	ENSG00000171798	KNDC1	ENSG00000261167	AC107027.3
ENSG00000168421	RHOH	ENSG00000122406	RPL5	ENSG00000261207	AL031717.1	ENSG00000173898	SPTBN2	ENSG00000167207	NOD2	ENSG00000111860	CEP85L	ENSG00000128271	ADORA2A	ENSG00000090097	PCBP4	ENSG00000112319	EYA4	ENSG00000186625	KATNA1
ENSG00000169495	HTRA4	ENSG00000139239	RPL14P1	ENSG00000244588	RAD21L1	ENSG00000170915	PAQR8	ENSG00000196550	FAM72A	ENSG00000138162	TACC2	ENSG00000215089	KRT18P11	ENSG00000183718	TRIM52	ENSG00000113212	PCDHB7	ENSG00000183010	PYCR1
ENSG00000237015	AL031186.1	ENSG00000240445	FOXO3B	ENSG00000272256	AC044849.1	ENSG00000184470	TXNRD2	ENSG00000197587	DMBX1	ENSG00000100027	YPEL1	ENSG00000141579	ZNF750	ENSG00000150457	LATS2	ENSG00000267769	AC011498.6	ENSG00000114942	EEF1B2
ENSG00000279522	#N/A	ENSG00000232573	RPL3P4	ENSG00000232807	AL137186.2	ENSG00000165795	NDRG2	ENSG00000196593	ANKRD20A19P	ENSG00000067082	KLF6	ENSG00000164308	ERAP2	ENSG00000213160	KLHL23	ENSG00000180921	FAM83H	ENSG00000213366	GSTM2
ENSG00000145075	CCDC39	ENSG00000177469	CAVIN1	ENSG00000168016	TRANK1	ENSG00000054179	ENTPD2	ENSG00000142945	KIF2C	ENSG00000004139	SARM1	ENSG00000135116	HRK	ENSG00000102032	RENBP	ENSG00000124126	PREX1	ENSG00000165283	STOML2
ENSG00000102385	DRP2	ENSG00000146733	PSPH	ENSG00000255398	HCAR3	ENSG00000261888	AC144831.1	ENSG00000093009	CDC45	ENSG00000198804	MT-CO1	ENSG00000112183	RBM24	ENSG00000247498	GPRC5D-AS1	ENSG00000281357	ARRDC3-AS1	ENSG00000204822	MRPL53
ENSG00000255737	AGAP2-AS1	ENSG00000047597	XK	ENSG00000268945	AC010422.2	ENSG00000188010	MORN2	ENSG00000278023	RDM1	ENSG00000260114	#N/A	ENSG00000233757	AC092835.1	ENSG00000281649	EBLN3P	ENSG00000235016	SEMA3F-AS1	ENSG00000214189	ZNF788P
ENSG00000260647	AC127537.1	ENSG00000123096	SSPN	ENSG00000142089	IFITM3	ENSG00000167920	TMEM99	ENSG00000126787	DLGAP5	ENSG00000165996	HACD1	ENSG00000019186	CYP24A1	ENSG00000124664	SPDEF	ENSG00000172201	ID4	ENSG00000058335	RASGRF1
ENSG00000213999	MEF2B	ENSG00000166002	SMCO4	ENSG00000103056	SMPD3	ENSG00000076067	RBMS2	ENSG00000254506	AP003080.1	ENSG00000157617	C2CD2	ENSG00000279602	AC109326.1	ENSG00000008952	SEC62	ENSG00000143858	SYT2	ENSG00000143156	NME7
ENSG00000205869	KRTAP5-1	ENSG00000263266	RPS7P1	ENSG00000135925	WNT10A	ENSG00000137509	PRCP	ENSG00000235010	AL512622.1	ENSG00000135870	RC3H1	ENSG00000137331	IER3	ENSG00000175787	ZNF169	ENSG00000107738	VSIR	ENSG00000277972	CISD3
ENSG00000270589	AL158163.1	ENSG00000196656	AC004057.1	ENSG00000128271	ADORA2A	ENSG00000116990	MYCL	ENSG00000235529	AGAP1-IT1	ENSG00000115762	PLEKHB2	ENSG00000131650	KREMEN2	ENSG00000130508	PXDN	ENSG00000184949	FAM227A	ENSG00000154719	MRPL39
ENSG00000166394	CYB5R2	ENSG00000116977	LGALS8	ENSG00000186526	CYP4F8	ENSG00000198162	MAN1A2	ENSG00000122679	RAMP3	ENSG00000189180	ZNF33A	ENSG00000185668	POU3F1	ENSG00000107984	DKK1	ENSG00000100276	RASL10A	ENSG00000239900	ADSL
ENSG00000090539	CHRD	ENSG00000109107	ALDOC	ENSG00000177875	CCDC184	ENSG00000212747	RTL8B	ENSG00000166881	NEMP1	ENSG00000015171	ZMYND11	ENSG00000279766	AC067931.1	ENSG00000106133	NSUN5P2	ENSG00000159307	SCUBE1	ENSG00000147604	RPL7
ENSG00000267940	AC022762.2	ENSG00000261211	AL031123.2	ENSG00000131668	BARX1	ENSG00000107566	ERLIN1	ENSG00000188620	HMX3	ENSG00000111348	ARHGDIB	ENSG00000176746	MAGEB6	ENSG00000165338	HECTD2	ENSG00000267194	#N/A	ENSG00000126749	EMG1
ENSG00000143127	ITGA10	ENSG00000205189	ZBTB10	ENSG00000112149	CD83	ENSG00000175711	B3GNTL1	ENSG00000268942	CKS1BP3	ENSG00000128346	C22orf23	ENSG00000204011	COL5A1-AS1	ENSG00000197162	ZNF785	ENSG00000272849	AC084018.1	ENSG00000257167	TMPO-AS1
ENSG00000261052	SULT1A3	ENSG00000283041	AC008038.1	ENSG00000170396	ZNF804A	ENSG00000006534	ALDH3B1	ENSG00000129173	E2F8	ENSG00000198833	UBE2J1	ENSG00000273143	AL355512.1	ENSG00000254901	BORCS8	ENSG00000213694	S1PR3	ENSG00000145882	PCYOX1L
ENSG00000180535	BHLHA15	ENSG00000139684	ESD	ENSG00000163874	ZC3H12A	ENSG00000072864	NDE1	ENSG00000172554	SNTG2	ENSG00000174165	ZDHHC24	ENSG00000266256	LINC00683	ENSG00000131037	EPS8L1	ENSG00000167524	SGK494	ENSG00000110958	PTGES3
ENSG00000156218	ADAMTSL3	ENSG00000175155	YPEL2	ENSG00000154262	ABCA6	ENSG00000174444	RPL4	ENSG00000185567	AHNAK2	ENSG00000158805	ZNF276	ENSG00000091879	ANGPT2	ENSG00000108474	PIGL	ENSG00000063438	AHRR	ENSG00000234797	RPS3AP6
ENSG00000112182	BACH2	ENSG00000100353	EIF3D	ENSG00000255587	RAB44	ENSG00000133706	LARS	ENSG00000278635	AC141557.2	ENSG00000261505	AL031714.1	ENSG00000214237	MINDY4B	ENSG00000151743	AMN1	ENSG00000139292	LGR5	ENSG00000260456	C16orf95
ENSG00000188501	LCTL	ENSG00000076043	REXO2	ENSG00000268812	AC004264.1	ENSG00000162755	KLHDC9	ENSG00000256897	AC018410.2	ENSG00000024862	CCDC28A	ENSG00000124216	SNAI1	ENSG00000196562	SULF2	ENSG00000276851	AC002401.4	ENSG00000143256	PFDN2
ENSG00000092295	TGM1	ENSG00000161921	CXCL16	ENSG00000111181	SLC6A12	ENSG00000196440	ARMCX4	ENSG00000134690	CDCA8	ENSG00000243302	AC018638.4	ENSG00000197272	IL27	ENSG00000198198	SZT2	ENSG00000169926	KLF13	ENSG00000163818	LZTFL1
ENSG00000247157	LINC01252	ENSG00000148154	UGCG	ENSG00000228812	LAMA5-AS1	ENSG00000170439	METTL7B	ENSG00000182667	NTM	ENSG00000219481	NBPF1	ENSG00000186912	P2RY4	ENSG00000080224	EPHA6	ENSG00000277938	AL035252.3	ENSG00000121101	TEX14
ENSG00000204577	LILRB3	ENSG00000116717	GADD45A	ENSG00000259354	AC025580.2	ENSG00000111554	MDM1	ENSG00000100365	NCF4	ENSG00000168118	RAB4A	ENSG00000109674	NEIL3	ENSG00000185495	AC138393.1	ENSG00000259974	LINC00261	ENSG00000076043	REXO2
ENSG00000042062	RIPOR3	ENSG00000111144	LTA4H	ENSG00000118514	ALDH8A1	ENSG00000163053	SLC16A14	ENSG00000153044	CENPH	ENSG00000197837	HIST4H4	ENSG00000083454	P2RX5	ENSG00000132846	ZBED3	ENSG00000232774	FLJ22447	ENSG00000166582	CENPV
ENSG00000135253	KCP	ENSG00000133466	C1QTNF6	ENSG00000143867	OSR1	ENSG00000275880	AL139385.1	ENSG00000250033	SLC7A11-AS1	ENSG00000125850	OVOL2	ENSG00000122679	RAMP3	ENSG00000128891	CCDC32	ENSG00000261220	AC103706.1	ENSG00000159593	NAE1
ENSG00000178440	LINC00843	ENSG00000197951	ZNF71	ENSG00000233622	CYP2T1P	ENSG00000116679	IVNS1ABP	ENSG00000072571	HMMR	ENSG00000130294	KIF1A	ENSG00000152137	HSPB8	ENSG00000138463	DIRC2	ENSG00000184956	MUC6	ENSG00000024862	CCDC28A
ENSG00000258643	BCL2L2-PABPN1	ENSG00000233476	EEF1A1P6	ENSG00000260325	HSPB9	ENSG00000135913	USP37	ENSG00000092621	PHGDH	ENSG00000110090	CPT1A	ENSG00000089127	OAS1	ENSG00000116667	C1orf21	ENSG00000166689	PLEKHA7	ENSG00000198860	TSEN15
ENSG00000265479	DTX2P1-UPK3BP1-PMS2P11	ENSG00000273311	DGCR11	ENSG00000134954	ETS1	ENSG00000183010	PYCR1	ENSG00000167895	TMC8	ENSG00000165626	BEND7	ENSG00000198947	DMD	ENSG00000100359	SGSM3	ENSG00000261068	AL512274.1	ENSG00000168209	DDIT4
ENSG00000203804	ADAMTSL4-AS1	ENSG00000120594	PLXDC2	ENSG00000124159	MATN4	ENSG00000143149	ALDH9A1	ENSG00000148357	HMCN2	ENSG00000047188	YTHDC2	ENSG00000188505	NCCRP1	ENSG00000184160	ADRA2C	ENSG00000106537	TSPAN13	ENSG00000175166	PSMD2
ENSG00000141028	CDRT15P1	ENSG00000182871	COL18A1	ENSG00000172260	NEGR1	ENSG00000112294	ALDH5A1	ENSG00000115163	CENPA	ENSG00000144366	GULP1	ENSG00000111331	OAS3	ENSG00000155666	KDM8	ENSG00000184979	USP18	ENSG00000109220	CHIC2
ENSG00000127863	TNFRSF19	ENSG00000130635	COL5A1	ENSG00000163814	CDCP1	ENSG00000131373	HACL1	ENSG00000270460	AC106900.2	ENSG00000187446	CHP1	ENSG00000163644	PPM1K	ENSG00000136854	STXBP1	ENSG00000070404	FSTL3	ENSG00000161980	POLR3K
ENSG00000166682	TMPRSS5	ENSG00000159348	CYB5R1	ENSG00000123685	BATF3	ENSG00000180834	MAP6D1	ENSG00000121211	MND1	ENSG00000136144	RCBTB1	ENSG00000206503	HLA-A	ENSG00000144504	ANKMY1	ENSG00000141756	FKBP10	ENSG00000100097	LGALS1
ENSG00000147689	FAM83A	ENSG00000116771	AGMAT	ENSG00000130433	CACNG6	ENSG00000166435	XRRA1	ENSG00000148773	MKI67	ENSG00000197191	CYSRT1	ENSG00000276223	AL118522.1	ENSG00000123810	B9D2	ENSG00000185986	SDHAP3	ENSG00000105784	RUNDC3B
ENSG00000225080	PFN1P4	ENSG00000171848	RRM2	ENSG00000264991	#N/A	ENSG00000186638	KIF24	ENSG00000111665	CDCA3	ENSG00000244560	AC004890.2	ENSG00000101342	TLDC2	ENSG00000203666	EFCAB2	ENSG00000105519	CAPS	ENSG00000132471	WBP2
ENSG00000213906	LTB4R2	ENSG00000227615	AP001324.1	ENSG00000185215	TNFAIP2	ENSG00000166508	MCM7	ENSG00000164109	MAD2L1	ENSG00000171940	ZNF217	ENSG00000155380	SLC16A1	ENSG00000256235	SMIM3	ENSG00000138771	SHROOM3	ENSG00000120533	ENY2
ENSG00000279861	AC073548.1	ENSG00000161558	TMEM143	ENSG00000244468	AC093001.1	ENSG00000186132	C2orf76	ENSG00000143228	NUF2	ENSG00000166145	SPINT1	ENSG00000171236	LRG1	ENSG00000205426	KRT81	ENSG00000164093	PITX2	ENSG00000260630	SNAI3-AS1
ENSG00000178695	KCTD12	ENSG00000168398	BDKRB2	ENSG00000157502	MUM1L1	ENSG00000105655	ISYNA1	ENSG00000012171	SEMA3B	ENSG00000136243	NUPL2	ENSG00000138642	HERC6	ENSG00000059915	PSD	ENSG00000270210	AC104695.2	ENSG00000244716	BX679664.3
ENSG00000185507	IRF7	ENSG00000134996	OSTF1	ENSG00000205277	MUC12	ENSG00000165475	CRYL1	ENSG00000167550	RHEBL1	ENSG00000173264	GPR137	ENSG00000177989	ODF3B	ENSG00000130779	CLIP1	ENSG00000006747	SCIN	ENSG00000231389	HLA-DPA1
ENSG00000227507	LTB	ENSG00000204219	TCEA3	ENSG00000158163	DZIP1L	ENSG00000065154	OAT	ENSG00000186871	ERCC6L	ENSG00000166801	FAM111A	ENSG00000123405	NFE2	ENSG00000152076	CCDC74B	ENSG00000171631	P2RY6	ENSG00000083845	RPS5
ENSG00000279878	AP003108.5	ENSG00000159840	ZYX	ENSG00000198576	ARC	ENSG00000135476	ESPL1	ENSG00000100526	CDKN3	ENSG00000138463	DIRC2	ENSG00000130208	APOC1	ENSG00000165171	METTL27	ENSG00000197565	COL4A6	ENSG00000139684	ESD
ENSG00000085662	AKR1B1	ENSG00000086289	EPDR1	ENSG00000227740	AL513329.1	ENSG00000082515	MRPL22	ENSG00000138587	MNS1	ENSG00000262943	ALOX12P2	ENSG00000105939	ZC3HAV1	ENSG00000280407	AC132872.4	ENSG00000278989	AP001148.1	ENSG00000231500	RPS18
ENSG00000177675	CD163L1	ENSG00000187398	LUZP2	ENSG00000279277	AC012020.1	ENSG00000164124	TMEM144	ENSG00000101098	RIMS4	ENSG00000162734	PEA15	ENSG00000204525	HLA-C	ENSG00000118762	PKD2	ENSG00000213626	LBH	ENSG00000116667	C1orf21
ENSG00000277157	HIST1H4D	ENSG00000105672	ETV2	ENSG00000241547	ACTG1P20	ENSG00000147862	NFIB	ENSG00000159307	SCUBE1	ENSG00000136830	FAM129B	ENSG00000169181	GSG1L	ENSG00000161048	NAPEPLD	ENSG00000107742	SPOCK2	ENSG00000137133	HINT2
ENSG00000235351	AC114730.3	ENSG00000145911	N4BP3	ENSG00000208028	MIR616	ENSG00000102743	SLC25A15	ENSG00000112984	KIF20A	ENSG00000146376	ARHGAP18	ENSG00000102290	PCDH11X	ENSG00000070413	DGCR2	ENSG00000103740	ACSBG1	ENSG00000109738	GLRB
ENSG00000125730	C3	ENSG00000186687	LYRM7	ENSG00000147174	GCNA	ENSG00000048991	R3HDM1	ENSG00000146670	CDCA5	ENSG00000240849	TMEM189	ENSG00000229474	PATL2	ENSG00000172661	WASHC2C	ENSG00000110876	SELPLG	ENSG00000262246	CORO7
ENSG00000147642	SYBU	ENSG00000186918	ZNF395	ENSG00000237732	AC010980.1	ENSG00000067704	IARS2	ENSG00000102879	CORO1A	ENSG00000207425	RF00019	ENSG00000177606	JUN	ENSG00000173852	DPY19L1	ENSG00000235529	AGAP1-IT1	ENSG00000091483	FH
ENSG00000144130	NT5DC4	ENSG00000186815	TPCN1	ENSG00000270159	AC018695.3	ENSG00000125885	MCM8	ENSG00000162975	KCNF1	ENSG00000184949	FAM227A	ENSG00000136826	KLF4	ENSG00000176532	PRR15	ENSG00000141655	TNFRSF11A	ENSG00000133101	CCNA1
ENSG00000089692	LAG3	ENSG00000196511	TPK1	ENSG00000182308	DCAF4L1	ENSG00000072422	RHOBTB1	ENSG00000105549	THEG	ENSG00000073282	TP63	ENSG00000146409	SLC18B1	ENSG00000103528	SYT17	ENSG00000064195	DLX3	ENSG00000112699	GMDS
ENSG00000076356	PLXNA2	ENSG00000164845	FAM86FP	ENSG00000280020	AC116407.3	ENSG00000172031	EPHX4	ENSG00000245017	LINC02453	ENSG00000090975	PITPNM2	ENSG00000272256	AC044849.1	ENSG00000139433	GLTP	ENSG00000119508	NR4A3	ENSG00000116133	DHCR24
ENSG00000264057	AC103810.1	ENSG00000137103	TMEM8B	ENSG00000135363	LMO2	ENSG00000243587	#N/A	ENSG00000169403	PTAFR	ENSG00000184203	PPP1R2	ENSG00000196611	MMP1	ENSG00000181513	ACBD4	ENSG00000189423	USP32P3	ENSG00000075188	NUP37
ENSG00000219891	ZSCAN12P1	ENSG00000204323	SMIM5	ENSG00000272195	AL356512.1	ENSG00000205913	SRRM2-AS1	ENSG00000274414	AL121772.1	ENSG00000257923	CUX1	ENSG00000231233	CFAP58-DT	ENSG00000180596	HIST1H2BC	ENSG00000267481	AC011477.2	ENSG00000105011	ASF1B
ENSG00000240764	PCDHGC5	ENSG00000060138	YBX3	ENSG00000229474	PATL2	ENSG00000004777	ARHGAP33	ENSG00000075886	TUBA3D	ENSG00000099204	ABLIM1	ENSG00000173846	PLK3	ENSG00000151240	DIP2C	ENSG00000162032	SPSB3	ENSG00000197249	SERPINA1
ENSG00000174992	ZG16	ENSG00000167671	UBXN6	ENSG00000253102	AC004707.1	ENSG00000100714	MTHFD1	ENSG00000166250	CLMP	ENSG00000256304	#N/A	ENSG00000128510	CPA4	ENSG00000165879	FRAT1	ENSG00000176919	C8G	ENSG00000143845	ETNK2
ENSG00000221184	MIR1254-1	ENSG00000092421	SEMA6A	ENSG00000261560	AC007216.3	ENSG00000058804	NDC1	ENSG00000267383	AC011447.3	ENSG00000100997	ABHD12	ENSG00000182489	XKRX	ENSG00000054965	FAM168A	ENSG00000259994	AL353796.1	ENSG00000139173	TMEM117
ENSG00000158022	TRIM63	ENSG00000105877	DNAH11	ENSG00000167034	NKX3-1	ENSG00000132170	PPARG	ENSG00000183508	TENT5C	ENSG00000204588	LINC01123	ENSG00000272347	AC116351.2	ENSG00000105426	PTPRS	ENSG00000204839	MROH6	ENSG00000090861	AARS
ENSG00000270127	AC027020.2	ENSG00000143919	CAMKMT	ENSG00000280184	AL023806.3	ENSG00000182628	SKA2	ENSG00000118515	SGK1	ENSG00000122912	SLC25A16	ENSG00000156510	HKDC1	ENSG00000090612	ZNF268	ENSG00000183161	FANCF	ENSG00000118939	UCHL3
ENSG00000269376	AL356740.3	ENSG00000196597	ZNF782	ENSG00000121895	TMEM156	ENSG00000144320	LNPK	ENSG00000197299	BLM	ENSG00000131797	CLUHP3	ENSG00000214391	TUBAP2	ENSG00000109079	TNFAIP1	ENSG00000232811	AL360270.1	ENSG00000263843	AC022211.2
ENSG00000272031	ANKRD34A	ENSG00000185519	FAM131C	ENSG00000162944	RFTN2	ENSG00000197256	KANK2	ENSG00000129810	SGO1	ENSG00000100485	SOS2	ENSG00000170426	SDR9C7	ENSG00000197050	ZNF420	ENSG00000184194	GPR173	ENSG00000246228	CASC8
ENSG00000188257	PLA2G2A	ENSG00000163466	ARPC2	ENSG00000224460	#N/A	ENSG00000050405	LIMA1	ENSG00000140534	TICRR	ENSG00000170222	ADPRM	ENSG00000159231	CBR3	ENSG00000119402	FBXW2	ENSG00000104140	RHOV	ENSG00000156509	FBXO43
ENSG00000225507	AC069282.1	ENSG00000196177	ACADSB	ENSG00000234147	AL035446.1	ENSG00000104884	ERCC2	ENSG00000117399	CDC20	ENSG00000154803	FLCN	ENSG00000261812	TUBB8P7	ENSG00000136878	USP20	ENSG00000162520	SYNC	ENSG00000137944	KYAT3
ENSG00000198797	BRINP2	ENSG00000080224	EPHA6	ENSG00000172243	CLEC7A	ENSG00000223501	VPS52	ENSG00000175920	DOK7	ENSG00000105856	HBP1	ENSG00000168389	MFSD2A	ENSG00000134352	IL6ST	ENSG00000129646	QRICH2	ENSG00000108852	MPP2
ENSG00000272752	STAG3L5P-PVRIG2P-PILRB	ENSG00000166415	WDR72	ENSG00000130589	HELZ2	ENSG00000012124	CD22	ENSG00000135454	B4GALNT1	ENSG00000276116	FUT8-AS1	ENSG00000196839	ADA	ENSG00000275074	NUDT18	ENSG00000266094	RASSF5	ENSG00000281501	SEPSECS-AS1
ENSG00000266124	MIR5587	ENSG00000197766	CFD	ENSG00000186790	FOXE3	ENSG00000165868	HSPA12A	ENSG00000168427	KLHL30	ENSG00000137486	ARRB1	ENSG00000120093	HOXB3	ENSG00000267254	ZNF790-AS1	ENSG00000270060	AC090589.3	ENSG00000130921	C12orf65
ENSG00000108846	ABCC3	ENSG00000112419	PHACTR2	ENSG00000172995	ARPP21	ENSG00000134690	CDCA8	ENSG00000161888	SPC24	ENSG00000124762	CDKN1A	ENSG00000004948	CALCR	ENSG00000213625	LEPROT	ENSG00000168032	ENTPD3	ENSG00000106066	CPVL
ENSG00000110025	SNX15	ENSG00000138029	HADHB	ENSG00000273237	#N/A	ENSG00000249641	HOXC13-AS	ENSG00000167723	TRPV3	ENSG00000112033	PPARD	ENSG00000199568	RNU5A-1	ENSG00000165105	RASEF	ENSG00000226332	AL354836.1	ENSG00000104408	EIF3E
ENSG00000228503	AL357558.1	ENSG00000064545	TMEM161A	ENSG00000230929	AC099513.1	ENSG00000111665	CDCA3	ENSG00000198826	ARHGAP11A	ENSG00000214595	EML6	ENSG00000182224	CYB5D1	ENSG00000130590	SAMD10	ENSG00000137261	KIAA0319	ENSG00000122406	RPL5
ENSG00000273058	AL359921.2	ENSG00000143036	SLC44A3	ENSG00000160963	COL26A1	ENSG00000139641	ESYT1	ENSG00000175063	UBE2C	ENSG00000118263	KLF7	ENSG00000245248	USP2-AS1	ENSG00000125772	GPCPD1	ENSG00000248771	SMIM31	ENSG00000007080	CCDC124
ENSG00000183018	SPNS2	ENSG00000125999	BPIFB1	ENSG00000225963	AC009950.1	ENSG00000075651	PLD1	ENSG00000162444	RBP7	ENSG00000175130	MARCKSL1	ENSG00000196550	FAM72A	ENSG00000235205	TATDN2P3	ENSG00000198074	AKR1B10	ENSG00000198242	RPL23A
ENSG00000105707	HPN	ENSG00000213977	TAX1BP3	ENSG00000164308	ERAP2	ENSG00000149136	SSRP1	ENSG00000080986	NDC80	ENSG00000173786	CNP	ENSG00000135454	B4GALNT1	ENSG00000088812	ATRN	ENSG00000006016	CRLF1	ENSG00000139278	GLIPR1
ENSG00000263429	TMEM238L	ENSG00000114391	RPL24	ENSG00000259083	AL132639.3	ENSG00000106853	PTGR1	ENSG00000134595	SOX3	ENSG00000149313	AASDHPPT	ENSG00000026103	FAS	ENSG00000226887	ERVMER34-1	ENSG00000101665	SMAD7	ENSG00000112972	HMGCS1
ENSG00000262251	#N/A	ENSG00000106415	GLCCI1	ENSG00000002587	HS3ST1	ENSG00000203760	CENPW	ENSG00000206075	SERPINB5	ENSG00000053254	FOXN3	ENSG00000126010	GRPR	ENSG00000234616	JRK	ENSG00000142494	SLC47A1	ENSG00000148290	SURF1
ENSG00000227986	TRIM60P18	ENSG00000172296	SPTLC3	ENSG00000127249	ATP13A4	ENSG00000127483	HP1BP3	ENSG00000197457	STMN3	ENSG00000268858	AL118506.1	ENSG00000265763	ZNF488	ENSG00000111077	TNS2	ENSG00000184574	LPAR5	ENSG00000254682	AP002387.1
ENSG00000122432	SPATA1	ENSG00000171863	RPS7	ENSG00000204642	HLA-F	ENSG00000268516	AC020915.3	ENSG00000152253	SPC25	ENSG00000141441	GAREM1	ENSG00000132429	POPDC3	ENSG00000077585	GPR137B	ENSG00000215458	AATBC	ENSG00000104892	KLC3
ENSG00000229178	AC233280.1	ENSG00000253626	EIF5AL1	ENSG00000134532	SOX5	ENSG00000234949	AC104667.2	ENSG00000007237	GAS7	ENSG00000273888	FRMD6-AS1	ENSG00000140092	FBLN5	ENSG00000087095	NLK	ENSG00000130881	LRP3	ENSG00000106153	CHCHD2
ENSG00000160963	COL26A1	ENSG00000225518	LINC01703	ENSG00000109819	PPARGC1A	ENSG00000137601	NEK1	ENSG00000184185	KCNJ12	ENSG00000174136	RGMB	ENSG00000101000	PROCR	ENSG00000183597	TANGO2	ENSG00000271855	AC073195.1	ENSG00000169126	ARMC4
ENSG00000050030	NEXMIF	ENSG00000144061	NPHP1	ENSG00000168298	HIST1H1E	ENSG00000060642	PIGV	ENSG00000168961	LGALS9	ENSG00000162852	CNST	ENSG00000260466	AC126696.2	ENSG00000204178	MACO1	ENSG00000269028	MTRNR2L12	ENSG00000235552	RPL6P27
ENSG00000215458	AATBC	ENSG00000159023	EPB41	ENSG00000082074	FYB1	ENSG00000145012	LPP	ENSG00000108176	DNAJC12	ENSG00000089820	ARHGAP4	ENSG00000167754	KLK5	ENSG00000151687	ANKAR	ENSG00000171658	NMRAL2P	ENSG00000173207	CKS1B
ENSG00000260196	AC124798.1	ENSG00000185641	AC034236.1	ENSG00000279821	AC145098.2	ENSG00000153179	RASSF3	ENSG00000171241	SHCBP1	ENSG00000165943	MOAP1	ENSG00000167757	KLK11	ENSG00000280173	AC104447.1	ENSG00000272153	AL365330.1	ENSG00000074416	MGLL
ENSG00000162148	PPP1R32	ENSG00000253537	PCDHGA7	ENSG00000269489	AL589765.6	ENSG00000177565	TBL1XR1	ENSG00000153162	BMP6	ENSG00000164411	GJB7	ENSG00000258469	CHMP4BP1	ENSG00000164180	TMEM161B	ENSG00000280417	AC096887.2	ENSG00000198795	ZNF521
ENSG00000188996	HUS1B	ENSG00000115525	ST3GAL5	ENSG00000238018	AC093110.1	ENSG00000248008	NRAV	ENSG00000076382	SPAG5	ENSG00000104219	ZDHHC2	ENSG00000185614	INKA1	ENSG00000188158	NHS	ENSG00000123358	NR4A1	ENSG00000132423	COQ3
ENSG00000272345	AL031775.1	ENSG00000143156	NME7	ENSG00000185338	SOCS1	ENSG00000109674	NEIL3	ENSG00000282390	AL392083.1	ENSG00000106299	WASL	ENSG00000006042	TMEM98	ENSG00000215012	RTL10	ENSG00000188981	MSANTD1	ENSG00000065518	NDUFB4
ENSG00000227619	AL391056.1	ENSG00000182541	LIMK2	ENSG00000188897	AC099489.1	ENSG00000280128	AL662795.2	ENSG00000230882	AC005077.4	ENSG00000186205	36951	ENSG00000230580	AC021016.1	ENSG00000119686	FLVCR2	ENSG00000166387	PPFIBP2	ENSG00000197043	ANXA6
ENSG00000279692	AC110285.7	ENSG00000205220	PSMB10	ENSG00000069399	BCL3	ENSG00000131788	PIAS3	ENSG00000078900	TP73	ENSG00000254535	PABPC4L	ENSG00000174607	UGT8	ENSG00000164989	CCDC171	ENSG00000258297	#N/A	ENSG00000185010	F8
[truncated: 3,260 more rows]
